# Supplementary material for: Development of pathogenicity predictors specific for variants that do not comply with clinical guidelines for the use of computational evidence
Source: BMC Genomics. 2017 Aug 11;18(Suppl 5):569. doi: 10.1186/s12864-017-3914-0 (PMC5558188; doi:10.1186/s12864-017-3914-0)
Supplement: Supplementary file 3 — Pathogenic variants. Each line corresponds to a variant, providing: the amino acid replacement and its location in the protein sequence, the UniProt code for the protein, the values of the contribution of the three biochemical/biophysical properties (Blosum62 elements, position specific scoring matrix elements and Shannon’s entropy) followed by the output of the pathogenicity predictions for the reference methods used in this work (for PolyPhen-2 we give the output of its two versions –HDIV and HVAR- although in this work we only used HDIV predictions), and ‘?’ is given when no output was provided by the method. The last column gives the dataset where the variant belongs, either VS228 or VS2168. (CSV 1616 kb) [file 12864_2017_3914_MOESM3_ESM.csv]

MUTATION	ID_UNIPROT	BLOSUM62	PSSM	SHANNON_ENTROPY	SIFT	PolyPhen-2_HDIV	PolyPhen-2_HVAR	MutationTaster2_PRED	MutationTaster2_PROB	CADD	PON-P2	DATABASE
H278Y	A0PJY2	2	5.762	0.414	0	0.999	0.998	1	1	32	?	VS2168
R43W	A1X283	-3	4.895	0.839	0	1	1	1	1	18.48	0.905	VS2168
G736S	A2PYH4	0	5.317	0.476	?	1	0.993	1	1	23	0.068	VS2168
I884S	A2PYH4	-2	4.828	0.291	0	1	0.997	1	1	18.66	?	VS2168
A95V	A2RRP1	0	4.126	1.393	0	0.982	0.669	0	1	15.11	0.019	VS2168
R137W	A2RRP1	-3	4.654	1.59	0	0.167	0.021	0	1	16.49	?	VS2168
P348S	A2RRP1	-1	5.209	0.597	0	1	0.997	1	1	20.6	0.038	VS2168
W396R	A2RRP1	-3	6.79	0.559	0	1	0.998	1	1	19.11	0.072	VS2168
P777H	A2RRP1	-2	5.274	0.485	0	1	1	1	1	19.4	?	VS2168
V842F	A2RRP1	-1	4.419	1.594	0	0.963	0.735	0	0.588	15.31	0.018	VS2168
L903R	A2RRP1	-2	3.605	0.819	0	1	1	1	1	19.35	0.059	VS2168
I984S	A2RRP1	-2	5.267	1.105	0	0.997	0.931	1	1	24.4	0.061	VS2168
L1055P	A2RRP1	-3	3.61	0.81	0	0.999	0.984	1	1	23.4	0.073	VS2168
R1914H	A2RRP1	0	4.929	0.789	0	1	0.991	1	1	20.6	0.022	VS2168
G54A	A4D126	0	5.009	1.945	0.43	0.964	0.841	1	1	14.98	?	VS2168
A122P	A4D126	-1	3.86	1.337	0	0.96	0.702	1	0.891	21.1	?	VS2168
R126H	A4D126	0	5.732	0.247	0	1	1	1	1	34	?	VS2168
D156N	A4D126	1	5.864	0.247	0	1	0.999	1	1	25.9	?	VS2168
M213R	A4D126	-1	6.902	0.401	0	0.999	0.972	1	1	18.7	?	VS2168
A216D	A4D126	-2	4.593	1.006	0	1	0.993	1	1	22.6	?	VS2168
Y226H	A4D126	2	6.402	0.258	0.5	0.997	0.987	1	1	16.74	?	VS2168
T238I	A4D126	-1	5.963	0.414	?	?	?	?	?	?	?	VS2168
F151L	A6NCS4	0	7.005	0.442	0	1	1	1	0.999	23.9	?	VS2168
K152Q	A6NCS4	1	6.363	0.886	0.01	0.998	0.964	1	0.957	20.3	?	VS2168
V176A	A6NCS4	0	6.273	0.018	0	1	1	1	0.997	23.4	0.83	VS2168
R55P	A6NFY7	-2	4.155	0.192	0	1	1	1	1	24.6	?	VS2168
G57R	A6NFY7	-2	4.848	0.29	0	1	0.999	1	1	26.3	?	VS2168
I201F	A6NGG8	0	5.577	1.129	0	0.996	0.9	0	1	14.29	0.034	VS2168
D372N	A6NGG8	1	5.232	0.729	0	0.951	0.399	1	0.54	17.87	0.036	VS2168
L612P	A6NGG8	-3	4.01	0.077	0	1	0.996	1	1	15.87	0.167	VS2168
V615D	A6NGG8	-3	5.195	0.64	0.01	0.999	0.956	1	1	15.61	0.07	VS2168
Y353C	A6NHR9	-2	6.01	0.447	0	1	0.997	1	0.994	19.16	?	VS2168
R479P	A6NHR9	-2	5.261	0.526	0	1	0.997	1	0.997	24.8	0.74	VS2168
C492R	A6NHR9	-3	6.88	0.477	0	0.999	0.996	1	1	19.85	?	VS2168
P690S	A6NHR9	-1	4.932	0.421	0	1	0.996	1	1	13.91	?	VS2168
S868N	A6NHR9	1	4.797	1.307	0.07	0.761	0.346	1	1	18.25	?	VS2168
F1554S	A6NHR9	-2	5.403	0.868	0	0.958	0.477	1	0.55	14.74	?	VS2168
S40L	A6NNB3	-2	5.321	0.382	0	0.999	0.96	1	1	18.87	?	VS2168
I32S	A6NNN8	-2	4.96	0.673	0.05	1	1	1	1	15.44	?	VS2168
M34R	A6NNN8	-1	2.983	1.754	0.07	0.225	0.121	1	0.839	11.5	0.124	VS2168
E233K	A6NNN8	1	5.961	0.615	0.34	1	1	1	1	18.42	?	VS2168
V236D	A6NNN8	-3	4.294	0.774	0.03	1	0.977	1	1	15.59	0.177	VS2168
G412R	A6NNN8	-2	4.995	0.429	0.01	1	1	1	1	17.96	?	VS2168
P38L	A8MXD5	-3	5.146	2.024	0.66	0	0	0	1	9.173	?	VS2168
G64S	A8MXD5	0	4.455	0.9	0.83	1	0.998	1	1	18.04	?	VS2168
R138C	A8MXD5	-3	4.708	0.289	0.01	1	0.994	1	1	19.85	0.972	VS2168
F153V	A8MXD5	-1	5.323	0	0.14	0.999	0.997	1	1	24.8	0.917	VS2168
S719R	B1AK53	-1	4.206	2.298	0.17	0.756	0.355	1	0.081	14.99	?	VS2168
D744N	B1AK53	1	6.026	0.632	0	1	0.998	1	1	35	?	VS2168
R397H	B2RXF5	0	5.405	0.486	0	1	0.999	1	0.999	21.1	0.789	VS2168
T140M	B7U540	-1	5.76	0.27	0	1	1	1	1	23	?	VS2168
R205H	B7U540	0	5.477	0.056	0.01	0.918	0.229	1	1	18.29	?	VS2168
T354M	B7U540	-1	5.751	0.093	0.01	1	0.999	1	1	16.92	?	VS2168
K366R	B7U540	2	5.902	0.63	0.34	0.005	0.004	1	1	12.58	?	VS2168
R248S	C9JR72	-1	4.802	0.083	0	1	1	1	1	22.3	?	VS2168
K390N	C9JR72	0	5.884	0.43	0.06	0.501	0.183	0	0.529	13.36	0.092	VS2168
R408C	C9JR72	-3	4.139	1.295	0.02	1	0.945	1	0.992	14.33	0.152	VS2168
R182Q	O00116	1	5.134	0.094	0	1	1	1	1	29.8	0.937	VS2168
T309I	O00116	-1	4.021	1.175	0.01	0.452	0.333	1	1	23.1	?	VS2168
R419H	O00116	0	5.128	0.247	0	1	0.989	1	1	34	0.839	VS2168
L469P	O00116	-3	4.245	0.8	0.05	1	0.997	1	1	16.3	0.894	VS2168
E471K	O00116	1	4.92	0.178	0	1	1	1	1	34	?	VS2168
T568M	O00116	-1	5.293	0.188	0	1	0.999	1	1	29.4	0.934	VS2168
I53M	O00142	1	4.971	1.223	?	?	?	?	?	?	?	VS2168
T64M	O00142	-1	5.435	0.543	?	?	?	?	?	?	0.931	VS2168
T108M	O00142	-1	5.42	0.949	?	?	?	?	?	?	0.932	VS2168
M117V	O00142	1	6.182	0.314	?	?	?	?	?	?	0.922	VS2168
H121N	O00142	1	6.282	0.284	?	?	?	?	?	?	0.853	VS2168
A139V	O00142	0	5.632	0.379	?	?	?	?	?	?	?	VS2168
R183W	O00142	-3	4.227	1.149	?	?	?	?	?	?	?	VS2168
T188A	O00142	0	5.184	1.514	?	?	?	?	?	?	0.137	VS2168
R192K	O00142	2	4.971	0.182	?	?	?	?	?	?	?	VS2168
I212N	O00142	-3	5.229	0.932	?	?	?	?	?	?	?	VS2168
L130R	O00165	-2	5.086	0.667	?	?	?	?	?	?	?	VS2168
F141L	O00165	0	4.53	1.74	?	?	?	?	?	?	?	VS2168
V172I	O00165	3	3.281	2.97	?	?	?	?	?	?	?	VS2168
D120G	O00187	-1	5.055	0.152	0	0.996	0.972	1	1	24.6	0.991	VS2168
P126L	O00187	-3	3.135	1.88	0.02	0.542	0.159	1	1	17.33	?	VS2168
L580R	O00203	-2	4.718	0.094	0	0.999	0.99	1	1	17.4	0.895	VS2168
P79L	O00217	-3	6.567	0.571	0.03	1	0.999	1	1	15.62	0.979	VS2168
R102H	O00217	0	6.184	0.109	0	1	0.999	1	1	13.23	0.964	VS2168
R31C	O00238	-3	2.909	2.684	0.03	0.666	0.505	0	0.834	16.41	?	VS2168
C53R	O00238	-3	5.41	0.08	0	1	1	1	1	14.95	?	VS2168
I200K	O00238	-3	4.777	0	0	1	0.999	1	1	26.5	0.886	VS2168
K325N	O00238	0	4.871	0.209	0	1	1	1	1	19.02	?	VS2168
R486Q	O00238	1	4.938	0.157	0	1	0.999	1	1	37	0.922	VS2168
R486W	O00238	-3	4.938	0.157	0	1	1	1	1	23.7	0.95	VS2168
P12L	O00255	-3	6.228	0.395	0	1	1	1	1	26.2	0.921	VS228
L22R	O00255	-2	5.309	1.082	0	0.999	0.989	1	1	20.5	0.966	VS228
E26K	O00255	1	5.505	1.52	0.05	0.999	0.982	1	1	29	0.837	VS228
L39W	O00255	-2	5.043	1.337	0	1	0.997	1	1	27.7	0.907	VS228
G42D	O00255	-1	6.144	0.34	0	1	1	1	1	27.7	0.959	VS228
E45G	O00255	-2	6.009	0.421	0	1	0.999	1	1	31	0.9	VS228
E45K	O00255	1	6.009	0.421	0	1	0.999	1	1	34	0.846	VS228
R98L	O00255	-2	5.862	1.497	0.3	0.966	0.687	1	1	16.31	0.805	VS228
G110E	O00255	-2	5.191	2.367	0.08	0.845	0.416	1	0.865	21.5	0.749	VS228
K135I	O00255	-3	6.553	0.508	0	1	0.993	?	?	?	0.897	VS228
H139D	O00255	-1	7.751	0.433	0	1	1	1	1	18.41	0.887	VS228
H139P	O00255	-2	7.751	0.433	0	1	1	1	1	15.59	0.939	VS228
H139R	O00255	0	7.751	0.433	0	1	1	1	1	15.71	0.93	VS228
H139Y	O00255	2	7.751	0.433	0	1	0.999	1	1	19.04	0.902	VS228
F144V	O00255	-1	6.729	1.251	0	0.989	0.969	1	1	32	0.873	VS228
I147F	O00255	0	6.513	1.51	0.01	0.982	0.761	1	1	27.2	0.793	VS228
D158V	O00255	-3	6.67	0.197	0	1	1	1	1	22.1	0.939	VS228
S159I	O00255	-2	5.608	1.067	0	0.997	0.991	1	1	21.9	0.844	VS228
S160F	O00255	-2	5.577	1.357	1	0.965	0.731	1	1	6.768	?	VS228
G161D	O00255	-1	6.187	0.184	0	1	1	1	1	26.7	0.949	VS228
A165P	O00255	-1	5.853	0.264	0	1	0.996	1	1	28.3	0.81	VS228
A165T	O00255	0	5.853	0.264	0	0.996	0.99	1	1	32	0.861	VS228
V167F	O00255	-1	6.198	0.428	0	1	0.996	1	1	26.7	?	VS228
A169D	O00255	-2	5.396	1.067	0	0.999	0.996	1	1	27.5	0.958	VS228
C170R	O00255	-3	8.446	0.241	0	1	0.993	1	1	21.5	0.986	VS228
L173P	O00255	-3	5.628	0.167	0	1	1	1	1	22.1	0.969	VS228
D177Y	O00255	-3	6.661	0.233	0	1	0.997	1	1	23.8	0.816	VS228
A181P	O00255	-1	5.845	0.289	0	1	0.998	1	1	28.3	0.811	VS228
E184D	O00255	2	6.051	0.214	0	0.998	0.971	1	1	20.2	0.843	VS228
E184K	O00255	1	6.051	0.214	0	0.996	0.981	1	1	34	0.857	VS228
E184Q	O00255	2	6.051	0.214	0	0.996	0.986	1	1	28.4	0.753	VS228
H186R	O00255	0	7.776	0.226	0	0.999	0.978	1	1	23.3	0.882	VS228
W188R	O00255	-3	8.443	0.245	0	0.999	0.996	1	1	22.4	0.903	VS228
W188S	O00255	-3	8.443	0.245	0	0.999	0.994	1	1	23.7	0.885	VS228
V189E	O00255	-2	6.202	0.316	0	0.979	0.858	1	1	22.7	0.857	VS228
V220M	O00255	1	5.869	1.33	0.01	0.996	0.896	1	1	16.23	0.821	VS228
L228P	O00255	-3	5.251	0.909	0	0.999	0.997	1	1	22	0.974	VS228
G230R	O00255	-2	6.187	0.184	0	1	0.999	1	1	26.2	0.974	VS228
R234L	O00255	-2	5.506	2.108	0.2	0.761	0.182	1	0.999	14.26	0.802	VS228
V245F	O00255	-1	6.227	0.293	0	1	0.991	?	?	?	0.861	VS228
C246F	O00255	-2	7.9	1.123	0.03	0.997	0.899	1	1	21.6	0.799	VS228
C246R	O00255	-3	7.9	1.123	0.06	0.997	0.899	1	1	18.86	0.922	VS228
C246Y	O00255	-2	7.9	1.123	0.03	0.997	0.899	1	1	22.3	0.932	VS228
A247V	O00255	0	5.647	0.825	0	0.999	0.986	1	1	35	0.879	VS228
S258P	O00255	-1	5.877	0.951	0.08	0.999	0.986	1	1	21.4	0.839	VS228
E260K	O00255	1	6.043	0.351	0	0.996	0.981	1	1	33	0.938	VS228
L264R	O00255	-2	5.424	0.817	0	1	0.996	1	1	25.3	0.95	VS228
Q265P	O00255	-1	6.845	0.221	0	1	0.99	1	1	25	0.953	VS228
L269P	O00255	-3	5.616	0.242	0	1	0.999	1	1	22	0.986	VS228
L272P	O00255	-3	5.607	0.341	0	1	1	1	1	21.9	0.967	VS228
P282H	O00255	-2	6.327	0.185	0	1	1	1	1	21.9	0.937	VS228
G286R	O00255	-2	6.191	0.237	0	1	0.999	1	1	24	0.966	VS228
A289E	O00255	-1	5.593	0.949	0	0.999	0.994	1	1	26.7	0.901	VS228
L291P	O00255	-3	5.641	0.097	0	1	1	1	1	21.2	0.982	VS228
G310D	O00255	-1	5.279	1.377	0	0.984	0.86	1	0.997	19.23	?	VS228
A314P	O00255	-1	5.772	0.763	0	0.999	0.979	1	1	20.1	?	VS228
T316P	O00255	-1	5.732	2.276	0.17	0.988	0.857	1	0.565	15.17	?	VS228
R319P	O00255	-2	5.096	2.796	0.1	0.45	0.297	0	0.851	11.27	0.857	VS228
H322R	O00255	0	7.764	0.341	0	1	0.983	1	1	20.6	0.92	VS228
H322Y	O00255	2	7.764	0.341	0	0.997	0.969	1	1	22.2	0.866	VS228
P325L	O00255	-3	6.314	0.277	0	1	1	1	1	26.1	0.922	VS228
P325R	O00255	-2	6.314	0.277	0	1	1	1	1	22.6	0.95	VS228
A330P	O00255	-1	5.331	1.125	0.01	0.998	0.996	1	1	26.5	0.827	VS228
A342D	O00255	-2	5.849	0.258	0	1	1	1	1	24.1	0.976	VS228
A342P	O00255	-1	5.849	0.258	0	1	1	1	1	24.9	0.858	VS228
W346R	O00255	-3	8.447	0.252	0	1	0.999	1	1	18.49	0.917	VS228
A347P	O00255	-1	5.811	0.45	0	1	0.993	1	1	22.8	0.779	VS228
T349R	O00255	-1	5.791	1.453	0	0.995	0.889	1	1	20.4	0.815	VS228
I353N	O00255	-3	6.658	1.244	0	0.998	0.972	1	1	22.2	0.862	VS228
Y358D	O00255	-3	7.163	0.255	0	1	0.994	1	1	19.44	0.915	VS228
R360W	O00255	-3	6.408	0.306	0	1	0.994	1	1	19.54	0.916	VS228
D362H	O00255	-1	6.657	0.19	0	1	1	1	1	20.2	0.962	VS228
E364K	O00255	1	6.043	0.19	0	0.999	0.998	1	1	28.5	0.932	VS228
A373D	O00255	-2	5.84	0.238	0	1	0.996	1	1	24.8	0.976	VS228
I377M	O00255	1	7.039	0.578	0	0.981	0.859	1	1	16.82	0.855	VS228
P378S	O00255	-1	6.314	0.175	0	1	0.999	1	1	24.6	0.947	VS228
A390V	O00255	0	4.695	2.001	0.02	0.104	0.024	0	0.964	14.5	?	VS228
A416P	O00255	-1	5.745	0.52	0	1	0.998	1	1	32	?	VS228
L418R	O00255	-2	5.534	0.41	0	1	0.996	1	1	25.1	0.949	VS228
L419P	O00255	-3	5.547	0.302	0	1	0.999	1	1	24.1	0.971	VS228
R420P	O00255	-2	6.302	0.827	0	0.999	0.985	1	1	23.3	0.887	VS228
D423H	O00255	-1	6.597	0.297	0	1	1	1	1	26.8	0.962	VS228
D423N	O00255	1	6.597	0.297	0	1	1	1	1	35	0.877	VS228
C426Y	O00255	-2	8.378	0.286	0	1	1	1	1	26.6	0.985	VS228
W428S	O00255	-3	8.379	0.286	0	1	1	1	1	24.8	0.946	VS228
S432R	O00255	-1	5.867	0.755	0	1	0.989	1	1	19.44	0.951	VS228
W441C	O00255	-2	8.365	0.343	0	1	1	1	1	22.5	0.992	VS228
W441R	O00255	-3	8.365	0.343	0	1	1	1	1	22.8	0.917	VS228
L449P	O00255	-3	4.967	1.174	0	0.998	0.957	1	1	20.3	0.957	VS228
F452S	O00255	-2	7.223	0.323	0	1	1	1	1	21.7	0.95	VS228
W476C	O00255	-2	7.279	2.706	0.06	0.938	0.596	1	1	14.36	0.798	VS228
R532C	O00255	-3	5.382	2.622	0.05	0.84	0.239	?	?	?	?	VS228
P545S	O00255	-1	5.442	2.503	0.36	0.999	0.998	1	1	12.9	?	VS228
P549S	O00255	-1	5.777	2.161	0.23	0.743	0.53	1	0.979	12.27	?	VS228
S560N	O00255	1	6.029	0.922	0.06	0.991	0.982	1	1	19.89	?	VS228
S560R	O00255	-1	6.029	0.922	0.02	0.997	0.992	1	1	14.96	0.807	VS228
S342N	O00292	1	4.674	1.114	1	0.984	0.903	1	0.091	21.4	?	VS2168
A245V	O00294	0	0.764	2.584	?	?	?	?	?	?	0.11	VS2168
K261T	O00294	-1	-1.097	1.29	0	0.728	0.564	1	0.945	18.84	?	VS2168
G368W	O00294	-2	5.764	0	?	?	?	?	?	?	?	VS2168
R378H	O00294	0	4.47	1.158	?	?	?	?	?	?	?	VS2168
F382S	O00294	-2	6.033	1.101	?	?	?	?	?	?	?	VS2168
R400W	O00294	-3	5.684	0.265	?	?	?	?	?	?	0.897	VS2168
R420P	O00294	-2	4.356	1.198	?	?	?	?	?	?	?	VS2168
T454M	O00294	-1	4.784	1.531	?	?	?	?	?	?	?	VS2168
I459K	O00294	-3	6.801	0.124	?	?	?	?	?	?	?	VS2168
R482W	O00294	-3	5.689	0.095	?	?	?	?	?	?	0.891	VS2168
K489R	O00294	2	5.252	0.095	?	?	?	?	?	?	?	VS2168
F491L	O00294	0	6.972	0.095	?	?	?	?	?	?	?	VS2168
C104F	O00305	-2	7.303	0.96	?	?	?	?	?	?	0.792	VS2168
E1021K	O00329	1	4.308	0.236	0	1	0.984	1	1	15.36	0.883	VS2168
S57N	O00358	1	5.162	0.647	0	0.996	0.989	1	1	21	?	VS2168
A65V	O00358	0	4.607	0.277	0	0.784	0.422	1	1	18.81	?	VS2168
R73S	O00358	-1	4.54	1.167	0.09	0.972	0.846	1	0.982	20.5	?	VS2168
R102C	O00358	-3	5.497	0.14	0	1	0.999	1	1	18.68	?	VS2168
N132D	O00358	1	6.252	0.953	1	0.976	0.814	1	1	13.45	?	VS2168
F137S	O00358	-2	6.417	0.14	0	0.996	0.995	1	1	25.3	?	VS2168
A248G	O00358	0	3.119	1.973	0.4	0	0	0	0.996	13.33	0.085	VS2168
A110P	O00400	-1	5.087	0.148	0	1	0.997	1	1	34	0.799	VS2168
S113R	O00400	-1	5.228	0.135	0	1	0.997	1	1	21.4	?	VS2168
W225R	O00423	-3	6.343	0.087	0	0.996	0.915	1	1	17.49	?	VS2168
T243A	O00423	0	4.452	0	0	0.999	0.997	1	1	23.1	?	VS2168
G362D	O00429	-1	4.676	0	?	?	?	?	?	?	0.991	VS2168
G362S	O00429	0	4.676	0	?	?	?	?	?	?	0.978	VS2168
A395D	O00429	-2	4.337	0	0.07	0.985	0.691	1	1	16.1	0.992	VS2168
R403C	O00429	-3	4.413	0	?	?	?	?	?	?	0.994	VS2168
G373R	O00459	-2	5.675	0.058	0	1	1	1	1	16.31	?	VS2168
K376E	O00459	1	5.413	0.102	0	0.999	0.911	1	1	15.58	?	VS2168
L401P	O00459	-3	4.672	0	0	1	0.996	1	1	13.54	?	VS2168
D557H	O00459	-1	5.623	0.069	0	1	0.997	1	1	26	?	VS2168
G76S	O00468	0	3.237	1.045	0.05	1	0.999	1	1	19.93	?	VS2168
N105I	O00468	-3	5.056	1.154	0	1	0.999	1	0.999	25.5	?	VS2168
G1709R	O00468	-2	3.953	0.189	0	1	0.999	1	1	18.43	0.935	VS2168
V1727F	O00468	-1	4.41	0.633	0	1	0.981	1	1	15.66	0.822	VS2168
G1875R	O00468	-2	3.932	0.413	?	?	?	?	?	?	?	VS2168
K35N	O00499	0	5.309	0.272	0	0.993	0.983	1	1	15.43	?	VS2168
D151N	O00499	1	5.884	0.365	0	1	0.996	1	1	32	?	VS2168
F97S	O00522	-2	5.744	0.519	0.01	0.999	0.994	1	1	27.8	?	VS2168
K569E	O00522	1	4.306	0.996	?	?	?	?	?	?	?	VS2168
R192Q	O00555	1	4.324	0	0.01	0.958	0.45	1	1	17.97	0.932	VS228
R195K	O00555	2	4.324	0	0	0.992	0.987	1	1	22	0.88	VS228
S218L	O00555	-2	4.427	0	0	1	0.998	1	1	16.56	0.892	VS228
Y248C	O00555	-2	5.64	0	0	1	0.999	1	1	16.41	0.918	VS228
H253Y	O00555	2	5.52	0	0.13	0.999	0.996	1	1	18.85	0.836	VS228
C256R	O00555	-3	6.741	0	0	1	0.999	1	1	13.2	0.943	VS228
C287Y	O00555	-2	6.741	0	0.01	1	0.999	1	1	19.57	0.943	VS228
G293R	O00555	-2	4.339	0	0	1	1	1	1	20.4	0.906	VS228
E388K	O00555	1	4.58	0.157	0.03	0.997	0.985	1	1	19.64	0.936	VS228
L389F	O00555	0	4.116	0.157	0.03	0.999	0.997	1	1	19.82	0.911	VS228
A405T	O00555	0	4.542	0.157	0.05	0.998	0.825	1	1	20.2	0.881	VS228
T501M	O00555	-1	4.94	0	0	1	0.999	1	1	16.81	?	VS228
R583Q	O00555	1	4.324	0	0	1	0.998	1	1	23.5	?	VS228
G638D	O00555	-1	4.339	0	0.01	1	1	1	1	17.82	0.95	VS228
T666M	O00555	-1	4.94	0	0	1	0.999	1	1	16.23	?	VS228
V714A	O00555	0	4.775	0	0	0.997	0.978	1	1	19.04	0.841	VS228
D715E	O00555	2	4.974	0	0	0.999	0.991	1	1	14.66	?	VS228
M798T	O00555	-1	3.727	1.389	0.38	0.016	0.018	0	1	3.458	?	VS228
P897R	O00555	-2	3.021	2.588	0.55	0.624	0.245	0	1	1.09	?	VS228
K1335E	O00555	1	5.054	0	0	0.999	0.996	1	1	19.48	0.859	VS228
R1346Q	O00555	1	4.324	0	0	1	0.999	1	1	23.5	0.916	VS228
Y1384C	O00555	-2	5.64	0	0	1	0.999	1	1	16.05	?	VS228
F1403C	O00555	-2	4.866	0	0	1	1	1	1	16.22	0.843	VS228
V1456L	O00555	1	4.772	0.053	0	0.999	0.997	1	1	19.29	?	VS228
G1482R	O00555	-2	4.339	0	0	1	1	1	1	18.04	0.843	VS228
F1490S	O00555	-2	4.866	0	0	1	0.998	1	1	15.05	0.913	VS228
V1493I	O00555	3	4.775	0	0.17	0.982	0.692	1	1	17.19	?	VS228
R1661H	O00555	0	4.324	0	0	1	0.999	1	1	18.2	?	VS228
R1664Q	O00555	1	4.324	0	0	1	0.998	1	1	19.59	0.8	VS228
R1667W	O00555	-3	4.324	0	0	1	1	1	1	15.6	?	VS228
R1679C	O00555	-3	4.324	0	0	1	1	1	1	17.38	0.893	VS228
W1683R	O00555	-3	6.935	0	0	1	0.999	1	1	16.14	0.927	VS228
V1695I	O00555	3	4.769	0.121	0	0.997	0.994	1	1	22.3	?	VS228
H1736L	O00555	-3	5.514	0.121	0	1	0.998	1	1	19.21	?	VS228
E1756K	O00555	1	4.583	0	0	1	0.999	1	1	22.8	0.928	VS228
I1810L	O00555	2	4.957	0	0	0.999	0.998	1	1	19.21	0.82	VS228
C1869R	O00555	-3	6.732	0.071	0	1	1	1	1	14.48	0.889	VS228
R2135C	O00555	-3	4.136	0.842	0	0.997	0.655	1	1	10.95	?	VS228
I214T	O00571	-1	5.455	0	?	?	?	?	?	?	0.84	VS2168
A233V	O00571	0	5.128	0	?	?	?	?	?	?	0.832	VS2168
L235P	O00571	-3	4.839	0	?	?	?	?	?	?	0.866	VS2168
V300F	O00571	-1	5.42	0	?	?	?	?	?	?	0.854	VS2168
R326H	O00571	0	4.574	0.063	?	?	?	?	?	?	0.844	VS2168
R351Q	O00571	1	4.577	0.03	?	?	?	?	?	?	0.914	VS2168
R362C	O00571	-3	4.574	0.043	?	?	?	?	?	?	0.927	VS2168
R376C	O00571	-3	4.574	0.125	?	?	?	?	?	?	0.818	VS2168
L392P	O00571	-3	4.839	0	?	?	?	?	?	?	0.86	VS2168
Q417P	O00571	-1	6.02	0.12	?	?	?	?	?	?	0.84	VS2168
R475G	O00571	-2	4.58	0	?	?	?	?	?	?	0.808	VS2168
R480S	O00571	-1	4.58	0	?	?	?	?	?	?	0.9	VS2168
R488H	O00571	0	4.574	0.061	?	?	?	?	?	?	?	VS2168
I507T	O00571	-1	5.455	0	?	?	?	?	?	?	0.927	VS2168
N509I	O00571	-3	5.695	0	?	?	?	?	?	?	0.827	VS2168
I514T	O00571	-1	5.455	0	?	?	?	?	?	?	0.831	VS2168
R534H	O00571	0	4.577	0.024	?	?	?	?	?	?	0.824	VS2168
P568L	O00571	-3	5.725	0	?	?	?	?	?	?	?	VS2168
C184R	O00584	-3	6.468	0.32	0	1	1	1	1	11.93	?	VS2168
R34S	O00623	-1	4.4	1.763	0.68	0.916	0.597	1	1	24.3	?	VS2168
S320F	O00623	-2	4.234	0.479	0.01	1	0.999	1	1	27.7	?	VS2168
T14P	O00628	-1	4.306	3.071	0.06	0.198	0.113	1	0.001	20.6	?	VS2168
G217R	O00628	-2	5.377	0.717	0	1	0.99	1	1	19.87	?	VS2168
A218V	O00628	0	4.781	1.194	0.01	0.233	0.032	1	1	18.2	?	VS2168
R211Q	O00744	1	4.298	1.152	0.12	0.903	0.54	1	1	22.3	0.979	VS2168
R332W	O00744	-3	5.031	0.137	0	1	1	1	1	26.1	0.986	VS2168
C55F	O00754	-2	7.183	1.456	0	1	1	1	1	28	?	VS228
H72L	O00754	-3	6.192	0.137	0	1	1	1	1	35	0.99	VS228
D74E	O00754	2	5.153	0.137	0	1	1	1	1	26.5	0.987	VS228
A95P	O00754	-1	4.695	0.801	0	0.939	0.757	1	1	24.2	?	VS228
Y99H	O00754	2	5.406	1.022	0.01	0.961	0.771	1	1	17.96	?	VS228
D159N	O00754	1	5.167	0	0	1	1	1	1	36	?	VS228
P197R	O00754	-2	5.115	0.037	0	1	1	1	1	33	0.83	VS228
H200L	O00754	-3	6.206	0	0	1	1	1	1	35	?	VS228
H200N	O00754	1	6.206	0	0	1	1	1	1	35	?	VS228
R202P	O00754	-2	4.768	0.761	0.01	1	0.999	1	1	35	0.914	VS228
R229W	O00754	-3	4.997	0.047	0.01	1	1	1	1	20.3	0.86	VS228
P263L	O00754	-3	5.048	0.447	0	1	1	1	1	19.73	?	VS228
S318L	O00754	-2	4.321	1.596	0.05	1	0.973	0	0.999	19.75	?	VS228
L352P	O00754	-3	4.081	1.03	0	1	0.975	1	1	22.9	?	VS228
T355P	O00754	-1	5.135	0.171	0	0.999	0.989	1	1	25.3	0.186	VS228
P356R	O00754	-2	5.106	0.171	0	0.999	0.991	1	1	24.1	?	VS228
P379L	O00754	-3	5.106	0.11	0	1	1	1	1	29	?	VS228
G390C	O00754	-3	4.898	0.181	0	1	1	1	1	28.1	?	VS228
G420V	O00754	-3	4.695	1.305	0.16	0.877	0.628	1	1	18.49	?	VS228
H445Y	O00754	2	6.182	0.201	0	0.999	0.989	1	1	19.22	0.125	VS228
G451C	O00754	-3	4.907	0.065	0	1	1	1	1	19.35	?	VS228
S453F	O00754	-2	3.73	1.735	0	0.979	0.851	0	0.945	16.61	0.125	VS228
S453Y	O00754	-2	3.73	1.735	0	0.99	0.954	0	0.968	17.18	0.14	VS228
V457E	O00754	-2	4.657	0.45	0	1	1	1	1	20.5	?	VS228
C501S	O00754	-1	7.499	0.176	0	1	1	1	1	25.3	?	VS228
L565P	O00754	-3	3.498	1.525	0	0.991	0.914	1	1	21	0.888	VS228
W714R	O00754	-3	6.214	0.884	0	1	0.996	1	1	15.36	0.851	VS228
T745R	O00754	-1	5.135	0.147	0	0.998	0.851	1	1	16.98	?	VS228
R750W	O00754	-3	5.002	0	0	1	1	1	1	13.24	0.86	VS228
G800R	O00754	-2	4.907	0.033	0	1	1	1	1	22.6	?	VS228
G800W	O00754	-2	4.907	0.033	0	1	1	1	1	20.8	?	VS228
G801D	O00754	-1	4.86	0.196	0	1	0.999	1	1	20.6	0.864	VS228
L809P	O00754	-3	3.658	1.446	0	1	1	1	1	19.57	?	VS228
G891R	O00754	-2	4.582	1.424	0.01	0.997	0.954	1	1	18.18	?	VS228
L892P	O00754	-3	4.02	1.224	0.1	1	0.997	1	1	13.83	0.925	VS228
R916C	O00754	-3	4.988	0.227	0	1	1	1	1	18.49	0.897	VS228
R916H	O00754	0	4.988	0.227	0	1	1	1	1	31	?	VS228
R950P	O00754	-2	2.757	3.374	0.2	0.89	0.518	0	1	11.94	?	VS228
L956R	O00754	-2	4.263	0.311	0	1	1	1	1	23	0.869	VS228
F1000S	O00754	-2	5.451	0.439	0	1	1	1	1	27.5	?	VS228
E72K	O00755	1	5.562	0.082	0	1	1	1	1	36	0.917	VS2168
R102W	O00755	-3	4.795	0.925	0	1	0.995	1	1	18.41	?	VS2168
A109T	O00755	0	5.095	0.213	0	0.999	0.918	1	1	28.9	0.891	VS2168
R222W	O00755	-3	5.011	0.229	0	1	1	1	1	18.08	0.895	VS2168
R292C	O00755	-3	5.026	0	0	1	1	1	1	16.99	0.969	VS2168
E69K	O14521	1	7.826	0.424	?	?	?	?	?	?	?	VS2168
P81L	O14521	-3	5.94	0.306	?	?	?	?	?	?	?	VS2168
D92G	O14521	-1	6.413	0.175	?	?	?	?	?	?	?	VS2168
D92Y	O14521	-3	6.413	0.175	?	?	?	?	?	?	?	VS2168
H102L	O14521	-3	5.695	0.358	?	?	?	?	?	?	0.988	VS2168
Y114C	O14521	-2	5.973	0.727	?	?	?	?	?	?	0.945	VS2168
L139P	O14521	-3	4.049	0.586	?	?	?	?	?	?	?	VS2168
H145N	O14521	1	5.2	2.093	?	?	?	?	?	?	?	VS2168
G148V	O14521	-3	4.884	0.579	?	?	?	?	?	?	?	VS2168
L195P	O14593	-3	4.515	0.331	?	?	?	?	?	?	0.972	VS2168
W548R	O14647	-3	6.709	0	0	1	0.997	1	1	29.6	0.934	VS2168
L823P	O14647	-3	4.292	0	0	1	0.996	1	1	24.3	0.983	VS2168
T8K	O14649	-1	5.653	1.071	0	0.998	0.957	1	1	23.1	0.138	VS2168
G97R	O14649	-2	5.6	0.069	0	1	0.999	1	1	22	0.882	VS2168
E182K	O14649	1	6.158	0	0	1	0.994	1	1	29.6	0.817	VS2168
Y192C	O14649	-2	6.444	0.028	0	1	0.995	1	1	17.17	0.825	VS2168
G203D	O14649	-1	5.615	0	0	1	0.999	1	1	22.9	0.921	VS2168
V221L	O14649	1	5.825	0	0.03	0.998	0.984	1	1	24.4	?	VS2168
G144W	O14653	-2	5.976	0.339	0	1	1	1	1	22.4	?	VS2168
F205I	O14656	0	5.347	0.143	0	1	0.994	1	1	36	0.934	VS2168
R288Q	O14656	1	5.532	0.73	0.23	0.955	0.332	1	1	16.64	0.856	VS2168
P139S	O14672	-1	5.217	1.558	0	0.999	0.985	1	1	28.2	?	VS2168
Q170H	O14672	0	4.94	2.859	0.19	0.001	0.004	1	1	14.84	0.207	VS2168
R181G	O14672	-2	5.05	1.627	0.21	0.243	0.119	1	1	16.8	?	VS2168
C524Y	O14672	-2	5.931	0.169	0	1	1	1	1	28	0.918	VS2168
Y319C	O14678	-2	5.768	0	0.03	1	0.999	1	1	26.5	0.957	VS2168
P647Q	O14686	-1	3.383	1.087	0	0.855	0.289	0	1	7.779	?	VS2168
V1192M	O14686	1	5.047	2.02	0	0.001	0.003	0	1	9.146	?	VS2168
M1376R	O14686	-1	6.449	0.751	0	0.915	0.446	1	0.988	12.3	0.763	VS2168
C1380R	O14686	-3	6.276	0.18	0	1	0.999	1	1	14.61	0.879	VS2168
R1388L	O14686	-2	5.106	0.609	0	0.697	0.349	1	0.563	14.5	?	VS2168
R1423C	O14686	-3	5.122	0.18	0	1	0.999	1	1	12.87	0.95	VS2168
C1424F	O14686	-2	6.276	0.18	0	1	0.999	1	1	13.83	?	VS2168
C1430R	O14686	-3	6.276	0.18	0	1	0.999	1	1	13.13	0.879	VS2168
C1445G	O14686	-3	6.276	0.18	0	1	0.999	1	1	13.77	0.881	VS2168
H1453R	O14686	0	6.159	0.18	0	1	0.998	1	1	14.09	0.93	VS2168
C1471R	O14686	-3	6.276	0.18	0	1	0.999	1	1	13	0.921	VS2168
C1471Y	O14686	-2	6.276	0.18	0	1	0.999	1	1	14.05	0.939	VS2168
C1526F	O14686	-2	6.271	0.387	0	0.999	0.997	1	1	13.89	?	VS2168
A1718V	O14686	0	4.449	1.029	0	0.016	0.004	0	0.732	14.27	0.158	VS2168
M3398V	O14686	1	6.225	1.214	0	0	0	0	0.954	8.33	0.171	VS2168
R4420Q	O14686	1	5.031	1.293	0	0.999	0.849	1	0.939	12.45	?	VS2168
R5030C	O14686	-3	5.1	0.401	0	1	0.996	1	1	13.53	0.949	VS2168
D5040G	O14686	-1	5.4	0.416	0	1	0.996	1	1	13.64	0.9	VS2168
A5047V	O14686	0	4.484	0.693	0	1	0.96	1	1	14.01	?	VS2168
R5048C	O14686	-3	5.083	0.439	0	1	0.997	1	1	14.5	0.98	VS2168
R5048H	O14686	0	5.083	0.439	0	1	0.997	1	1	15.42	0.895	VS2168
C5109F	O14686	-2	6.265	0.376	0	0.999	0.999	1	1	12.75	0.848	VS2168
R5154Q	O14686	1	5.111	0.376	0	1	0.994	1	1	16.36	0.953	VS2168
R5179H	O14686	0	5.111	0.376	0	0.84	0.116	1	1	14.14	0.885	VS2168
G5189R	O14686	-2	4.231	0.385	0	1	1	1	1	14.73	0.978	VS2168
Y5210C	O14686	-2	7.019	0.513	0	0.668	0.329	1	1	11.39	0.958	VS2168
R5214C	O14686	-3	5.111	0.376	0	1	0.999	1	1	14.88	0.981	VS2168
R5214H	O14686	0	5.111	0.376	0	1	0.999	1	1	15.85	0.897	VS2168
R5340L	O14686	-2	5.111	0.376	0	1	0.997	1	1	33	0.928	VS2168
R5340Q	O14686	1	5.111	0.376	0	1	0.994	1	1	36	0.938	VS2168
R5351Q	O14686	1	5.106	0.514	?	1	0.994	1	1	22.9	0.953	VS2168
G5428D	O14686	-1	4.237	0.376	0	1	1	1	1	15.05	0.983	VS2168
R5432W	O14686	-3	5.111	0.376	0	1	1	1	1	13.15	0.98	VS2168
T5464M	O14686	-1	5.294	0.444	0	1	1	1	1	16.46	0.897	VS2168
R5471T	O14686	-1	5.1	0.414	?	1	0.998	1	1	17.26	0.916	VS2168
C5481Y	O14686	-2	6.248	0.451	0	1	0.999	1	1	15.7	0.868	VS2168
S5498F	O14686	-2	4.113	0.451	0	1	0.999	1	1	15.74	?	VS2168
E68A	O14745	-1	5.168	0.696	0.06	0.203	0.68	1	1	16.68	?	VS2168
L110V	O14745	1	3.444	2.565	0.47	0.073	0.066	1	1	12.92	?	VS2168
R153Q	O14745	1	5.643	0.27	0.01	1	0.999	1	1	34	0.853	VS2168
E225K	O14745	1	5.197	0.978	0.44	0.983	0.816	1	1	15.16	0.814	VS2168
L55Q	O14746	-2	3.438	1.961	0.01	0.998	0.986	0	0.67	14.75	?	VS2168
V170M	O14746	1	4.467	1.541	0	0.991	0.939	1	0.969	16.74	?	VS2168
A202T	O14746	0	2.447	2.689	0.62	0.277	0.154	0	1	9.579	0.166	VS2168
H412Y	O14746	2	6.015	1.592	0.41	0.998	0.897	0	0.786	13.32	?	VS2168
K570N	O14746	0	5.635	0.477	0	1	1	1	1	15.52	?	VS2168
R631Q	O14746	1	4.322	0.303	0.01	1	0.994	1	1	16.54	?	VS2168
G682D	O14746	-1	4.949	0.298	0.16	1	1	1	1	14.92	?	VS2168
V694M	O14746	1	4.651	0.847	0.03	1	0.998	0	0.939	12.03	?	VS2168
P704S	O14746	-1	4.725	1.382	0.21	0.999	0.984	1	0	9.083	0.096	VS2168
A716T	O14746	0	4.612	0.268	0.01	1	1	1	1	15.99	?	VS2168
P721R	O14746	-2	4.89	0.268	0.01	1	1	1	1	20.4	0.857	VS2168
T726M	O14746	-1	3.155	2.362	0.15	0.929	0.205	1	0	9.246	0.106	VS2168
Y772C	O14746	-2	6.047	1.325	0.18	1	0.979	1	1	11.29	?	VS2168
P785L	O14746	-3	2.683	2.063	0.34	0.249	0.016	0	1	2.281	0.126	VS2168
V791I	O14746	3	4.641	0.994	0.37	0.968	0.503	1	1	9.811	?	VS2168
R811C	O14746	-3	3.349	2.045	0.02	1	0.91	1	0	11.28	?	VS2168
L841F	O14746	0	3.87	0.535	0	1	0.998	1	1	13.83	?	VS2168
R865H	O14746	0	4.22	0.423	0	1	1	1	1	16.06	0.888	VS2168
V867M	O14746	1	4.523	1.279	0.07	0.999	0.984	0	1	8.218	?	VS2168
R901W	O14746	-3	2.969	2.602	0	0.999	0.878	1	0.001	11.85	?	VS2168
K902N	O14746	0	5.437	0.657	0.32	0.879	0.347	0	1	7.057	?	VS2168
K902R	O14746	2	5.437	0.657	0.36	0.016	0.007	0	1	1.109	?	VS2168
P923L	O14746	-3	4.725	0.568	0.17	1	0.954	1	1	16.23	?	VS2168
R979W	O14746	-3	3.922	1.61	?	?	?	?	?	?	0.858	VS2168
V1025F	O14746	-1	4.545	0.813	?	?	?	?	?	?	0.768	VS2168
V1090M	O14746	1	2.025	2.419	?	?	?	?	?	?	?	VS2168
T1110M	O14746	-1	3.24	2.764	?	?	?	?	?	?	?	VS2168
F1127L	O14746	0	5.237	0.925	?	?	?	?	?	?	?	VS2168
E177A	O14764	-1	5.541	0.896	0.35	0.999	0.995	1	1	14.2	0.95	VS2168
S62T	O14773	1	3.387	2.392	0.04	0.007	0.021	1	1	16.95	0.181	VS228
G77R	O14773	-2	4.29	0.199	0	1	1	1	1	25.3	0.847	VS228
R127Q	O14773	1	4.288	2.243	0.59	0.055	0.005	1	1	13.05	0.201	VS228
S153P	O14773	-1	4.237	0	0.01	1	0.998	1	1	22.7	0.868	VS228
P202L	O14773	-3	4.695	0.04	0.02	1	1	1	1	16.66	0.817	VS228
R206C	O14773	-3	5.083	0.028	0.04	1	0.999	1	1	15.05	0.831	VS228
R206H	O14773	0	5.083	0.028	0.02	0.999	0.765	1	1	15.92	0.873	VS228
Y209H	O14773	2	5.735	0	0	1	1	1	1	15.66	0.816	VS228
R266Q	O14773	1	4.311	2.782	0.59	0.025	0.006	1	1	9.666	0.179	VS228
V277M	O14773	1	4.456	0.862	0.06	1	0.987	1	1	19.77	?	VS228
Q278P	O14773	-1	3.418	1.003	0	0.997	0.958	1	1	22.4	?	VS228
Q278R	O14773	1	3.418	1.003	0	0.97	0.978	1	1	21.9	?	VS228
G284V	O14773	-3	4.331	0	0.01	1	0.983	1	1	20.9	?	VS228
N286S	O14773	1	5.702	0.287	0.12	0.768	0.253	1	1	20.4	?	VS228
I287N	O14773	-3	6.275	0.62	0	1	0.999	1	1	21.2	0.853	VS228
R339Q	O14773	1	5.09	0	0.01	1	0.99	1	1	28.1	0.931	VS228
E343K	O14773	1	5.269	0	0.13	1	1	1	1	24.9	0.916	VS228
T353P	O14773	-1	4.684	0.774	0	0.999	0.994	1	1	18.68	?	VS228
C365R	O14773	-3	6.903	0.362	0	1	0.999	1	1	18.7	?	VS228
C365Y	O14773	-2	6.903	0.362	0	1	0.999	1	1	19.93	?	VS228
S382R	O14773	-1	4.217	0.243	0.07	1	1	1	1	17.44	?	VS228
V385D	O14773	-3	4.52	0.412	0	1	1	1	1	22.9	0.879	VS228
G389E	O14773	-2	4.317	0.235	0	1	1	1	1	23.8	0.835	VS228
Q422H	O14773	0	5.171	0.289	0	1	1	1	1	22.7	?	VS228
K428N	O14773	0	4	3.153	0.52	0.003	0.002	0	1	6.406	0.193	VS228
R447H	O14773	0	5.083	0.165	0	1	0.999	1	1	33	0.863	VS228
A448V	O14773	0	4.604	0.165	0.01	1	0.979	1	1	34	0.879	VS228
A454E	O14773	-1	4.604	0.165	0	1	0.997	1	1	29.3	0.868	VS228
V466G	O14773	-3	4.14	1.289	0.42	0.749	0.421	1	1	19.19	?	VS228
G473R	O14773	-2	4.324	0.165	0	1	1	1	1	25.9	0.876	VS228
S475L	O14773	-2	4.23	0.165	0	1	1	1	1	32	0.912	VS228
F481C	O14773	-2	4.643	1.06	0.01	1	0.991	1	1	19.91	0.84	VS228
G482R	O14773	-2	4.157	1.084	0	1	0.989	1	1	23.6	0.847	VS228
G501C	O14773	-3	4.317	0.214	0	1	1	1	1	23.2	?	VS228
N504Y	O14773	-2	5.702	0.214	0	1	1	1	1	22.2	?	VS228
P544S	O14773	-1	4.617	0.766	0.01	1	0.986	1	1	22.3	?	VS228
W548R	O14773	-3	6.539	1.362	0.02	1	0.976	1	1	19.11	0.928	VS228
M199K	O14788	-1	6.067	0.262	0	1	0.986	1	1	19.21	0.844	VS2168
S342G	O14791	0	2.962	1.575	?	?	?	?	?	?	?	VS2168
I384M	O14791	1	4.218	2.334	?	?	?	?	?	?	?	VS2168
P91L	O14802	-3	5.751	0.108	?	1	1	1	1	33	0.904	VS2168
W310C	O14802	-2	9.179	0.155	?	1	0.989	1	1	22.3	0.961	VS2168
D372N	O14802	1	5.547	0.085	?	1	0.988	1	1	31	?	VS2168
A387G	O14802	0	5.319	0.068	?	1	0.986	1	1	32	?	VS2168
F558L	O14802	0	6.05	0.103	?	0.992	0.754	1	1	24.2	?	VS2168
S602R	O14802	-1	5.159	0.919	?	0.998	0.983	1	1	21.2	?	VS2168
S636Y	O14802	-2	4.699	1.186	?	1	0.983	1	1	28.5	?	VS2168
G672E	O14802	-2	5.204	0.142	?	1	0.981	1	1	31	0.832	VS2168
C724Y	O14802	-2	6.725	0.109	?	1	0.987	1	1	27.8	0.956	VS2168
N775I	O14802	-3	5.832	0.082	?	1	1	1	1	32	0.932	VS2168
I804T	O14802	-1	5.004	0.543	?	0.998	0.932	1	1	26.5	0.886	VS2168
M852V	O14802	1	6.026	1.01	?	0.984	0.841	1	1	27.5	0.882	VS2168
I897N	O14802	-3	4.936	1.09	?	0.998	0.974	1	1	28.2	?	VS2168
R1005C	O14802	-3	5.204	1.245	?	0.919	0.411	1	1	15.29	0.867	VS2168
E1261K	O14802	1	5.289	0.081	?	1	1	1	1	35	?	VS2168
A72V	O14813	0	4.248	1.805	0.01	0.629	0.218	1	0.997	24.6	?	VS2168
N83Y	O14832	-2	4.346	2.966	0.03	0.76	0.396	0	1	16.54	?	VS2168
P173S	O14832	-1	6.25	0.178	?	?	?	?	?	?	?	VS2168
H175R	O14832	0	6.508	0.32	?	?	?	?	?	?	0.982	VS2168
Q176K	O14832	1	6.718	0.174	?	?	?	?	?	?	?	VS2168
D177G	O14832	-1	6.154	0.26	?	?	?	?	?	?	0.816	VS2168
W193R	O14832	-3	8.652	0.152	?	?	?	?	?	?	0.984	VS2168
E197Q	O14832	2	5.904	0.694	?	?	?	?	?	?	?	VS2168
I199F	O14832	0	5.128	1.911	?	?	?	?	?	?	?	VS2168
G204S	O14832	0	6.051	0.173	?	?	?	?	?	?	0.934	VS2168
H220Y	O14832	2	6.511	0.271	?	?	?	?	?	?	?	VS2168
R245Q	O14832	1	5.6	1.718	?	?	?	?	?	?	?	VS2168
F257S	O14832	-2	6.39	0.356	?	?	?	?	?	?	0.938	VS2168
N269H	O14832	1	6.53	0.187	?	?	?	?	?	?	0.934	VS2168
R275Q	O14832	1	6.064	0.443	?	?	?	?	?	?	0.976	VS2168
R275W	O14832	-3	6.064	0.443	?	?	?	?	?	?	0.901	VS2168
C104R	O14836	-3	4.801	0.426	0	1	0.999	1	1	10.14	?	VS2168
A181G	O14836	0	4.439	1.323	0.06	0.698	0.277	0	1	2.063	0.172	VS2168
R202H	O14836	0	2.469	1.426	0.06	0.474	0.058	1	0	7.351	0.218	VS2168
R174G	O14874	-2	4.806	1.215	0.15	0.911	0.461	1	1	20.1	0.891	VS2168
R224P	O14874	-2	4.744	2.009	0.18	0.929	0.231	1	1	17.88	0.864	VS2168
L389P	O14874	-3	3.793	1.579	0	0.975	0.828	1	1	27.5	0.915	VS2168
A2V	O14896	0	4.781	2.358	0.04	0.937	0.367	1	1	22.1	?	VS228
R6C	O14896	-3	5.897	0.488	0.06	1	0.999	1	1	29.8	0.969	VS228
A16V	O14896	0	5.664	0.703	0.07	0.995	0.947	1	1	29.7	0.8	VS228
V18A	O14896	0	5.694	0.499	0	1	0.997	1	1	22.1	0.838	VS228
V18M	O14896	1	5.694	0.499	0	1	0.999	1	1	20.8	0.976	VS228
L22P	O14896	-3	2.803	2.29	0.1	0.288	0.154	1	1	15.23	?	VS228
P39A	O14896	-1	4.693	0.127	0	1	1	1	1	27.5	0.791	VS228
R45Q	O14896	1	5.908	0.107	0	1	1	1	1	36	0.974	VS228
W60G	O14896	-2	6.964	0.18	0	1	1	1	1	22.3	0.849	VS228
A61G	O14896	0	5.71	0.163	0	1	0.999	1	1	24	?	VS228
T64I	O14896	-1	6.16	0.163	0.02	1	1	1	1	27.1	0.873	VS228
K66T	O14896	-1	5.819	0.259	0	1	1	1	1	26.5	0.868	VS228
G70R	O14896	-2	5.602	0.185	0	1	1	1	1	29.6	0.966	VS228
P76S	O14896	-1	4.696	0.128	0	1	0.998	1	1	23.9	?	VS228
Q82K	O14896	1	4.488	1.295	0.24	0.872	0.81	1	1	25.3	?	VS228
R84C	O14896	-3	5.908	0.128	0	1	1	1	1	20.3	0.91	VS228
R84G	O14896	-2	5.908	0.128	0	1	1	1	1	19.11	0.848	VS228
R84H	O14896	0	5.908	0.128	0	1	1	1	1	34	0.852	VS228
R84L	O14896	-2	5.908	0.128	0	1	1	1	1	33	0.903	VS228
N88H	O14896	1	6.469	0.128	0.01	1	1	1	1	24.4	?	VS228
K89E	O14896	1	5.829	0.128	0	1	0.999	1	1	28.3	?	VS228
S90G	O14896	0	5.532	0.128	0.04	1	0.999	1	1	26.4	?	VS228
D98H	O14896	-1	5.8	0.146	0	1	1	?	?	?	0.81	VS228
T100A	O14896	0	5.592	0.922	0.01	0.993	0.963	1	0.973	8.328	0.806	VS228
R250Q	O14896	1	5.918	0	0.11	1	0.995	?	?	?	0.941	VS228
L251P	O14896	-3	4.868	0.092	0	1	1	?	?	?	0.872	VS228
Q273R	O14896	1	5.398	0	0.26	1	0.999	?	?	?	0.833	VS228
L294P	O14896	-3	4.889	0.149	0.04	1	1	1	1	23.4	0.882	VS228
V297I	O14896	3	5.669	0.294	0.4	0.999	0.916	1	1	34	?	VS228
K320E	O14896	1	5.797	0.181	0.02	0.999	0.996	?	?	?	?	VS228
V321M	O14896	1	5.718	0	0	1	1	?	?	?	0.935	VS228
G325E	O14896	-2	5.62	0	0.12	1	1	?	?	?	0.948	VS228
R339I	O14896	-3	5.915	0.03	0	1	1	?	?	?	0.907	VS228
L345P	O14896	-3	4.747	0.704	0	1	0.999	?	?	?	0.875	VS228
C347F	O14896	-2	6.302	0.998	0.05	0.999	0.968	?	?	?	0.884	VS228
E349V	O14896	-2	5.111	0.74	0.07	0.998	0.969	?	?	?	?	VS228
F369S	O14896	-2	5.749	0.864	0.25	0.995	0.925	?	?	?	?	VS228
C374W	O14896	-2	7.163	0.17	0	1	0.999	?	?	?	0.863	VS228
K388E	O14896	1	5.829	0.155	0	1	1	?	?	?	0.824	VS228
P396S	O14896	-1	4.675	0.307	0.04	0.993	0.868	?	?	?	?	VS228
R400W	O14896	-3	5.88	0.352	0	1	1	?	?	?	0.963	VS228
S424L	O14896	-2	5.518	0.192	0	1	0.999	?	?	?	0.939	VS228
D430N	O14896	1	5.79	0.259	0.06	1	0.999	?	?	?	0.897	VS228
T220M	O14901	-1	3.4	2.544	?	0.99	0.642	1	0	13.19	0.109	VS2168
A347S	O14901	1	4.083	2.01	?	0.134	0.018	1	0	9.294	?	VS2168
R28L	O14936	-2	4.704	0	0.12	1	0.951	1	1	18.95	0.86	VS2168
Y268H	O14936	2	5.328	0	0.27	0.951	0.902	1	1	12.63	?	VS2168
P396S	O14936	-1	4.72	0.115	0.35	0.981	0.954	1	1	7.474	?	VS2168
D710G	O14936	-1	4.527	0.098	?	?	?	?	?	?	0.796	VS2168
S45F	O14949	-2	4.082	2.502	0.02	0.96	0.83	1	0	13.35	?	VS2168
R33Q	O14958	1	7.169	0.056	0.15	1	0.999	1	1	35	0.877	VS2168
L167H	O14958	-3	5.168	0.306	0	1	1	1	1	21.4	0.898	VS2168
K180R	O14958	2	5.136	2.065	0.07	0.046	0.066	1	1	22.5	?	VS2168
D307H	O14958	-1	4.437	0.145	0.02	0.78	0.701	0	1	10.83	?	VS2168
D378H	O14979	-1	5.855	0.739	0.1	0.999	0.995	1	1	18.39	0.864	VS2168
D378N	O14979	1	5.855	0.739	0.73	0.993	0.984	1	1	21.7	0.92	VS2168
P789L	O14983	-3	5.49	0	?	?	?	?	?	?	?	VS2168
T357I	O15013	-1	5.811	0.122	?	?	?	?	?	?	0.896	VS2168
L253P	O15020	-3	3.587	0	0	1	1	1	1	17.89	0.901	VS2168
R480W	O15020	-3	4.203	0	0.02	1	0.999	1	1	22.5	0.876	VS2168
S662G	O15055	0	4.142	0.138	0	0.999	0.998	1	1	21.1	?	VS2168
W7C	O15078	-2	8.327	0.783	0	1	0.999	1	1	19.85	?	VS2168
E534K	O15078	1	3.322	1.07	0.33	0.925	0.621	1	1	29.9	0.875	VS2168
L1694P	O15078	-3	3.405	1.71	0.08	0.998	0.942	1	1	17.61	?	VS2168
R2210C	O15078	-3	4.505	1.162	0.01	1	0.973	1	1	20.6	?	VS2168
S2263G	O15078	0	4.333	1.83	0.21	0.003	0.007	1	1	13.96	0.234	VS2168
C63R	O15118	-3	5.715	0.354	0	1	1	1	1	17.65	0.964	VS228
C74Y	O15118	-2	5.715	0.341	0	1	1	1	1	27.7	0.98	VS228
Q92R	O15118	1	5.039	1.854	0.51	0.079	0.134	1	1	18.22	?	VS228
C113R	O15118	-3	5.753	0.196	0	1	1	1	1	26.4	0.974	VS228
T137M	O15118	-1	3.314	2.801	0.12	0.871	0.202	1	0.945	11.01	?	VS228
P166S	O15118	-1	5.221	0.142	0.05	0.988	0.765	1	1	34	0.925	VS228
C177G	O15118	-3	5.756	0.176	0.26	0.979	0.962	1	1	25.3	?	VS228
C177Y	O15118	-2	5.756	0.176	0.01	0.999	0.987	1	1	28.5	0.937	VS228
N222S	O15118	1	4.512	2.151	0.73	0.003	0.006	1	1	6.558	?	VS228
V231G	O15118	-3	3.356	2.506	0.28	0.002	0.004	1	1	12.76	?	VS228
P237S	O15118	-1	4.51	1.484	0.37	0.003	0.001	1	1	11.43	0.797	VS228
D242H	O15118	-1	5.258	0.184	0	1	1	1	1	25.1	0.95	VS228
D242N	O15118	1	5.258	0.184	0	1	0.998	1	1	33	0.912	VS228
C247Y	O15118	-2	5.771	0.07	0	1	1	1	1	24.2	0.98	VS228
G248V	O15118	-3	4.209	1.458	0.03	0.984	0.791	1	1	16.4	0.847	VS228
M272R	O15118	-1	6.163	0.529	0.02	0.982	0.776	1	1	25.6	0.962	VS228
R372W	O15118	-3	4.096	2.757	0.02	0.981	0.462	0	1	12.53	?	VS228
V378A	O15118	0	4.494	0.366	0.13	0.969	0.786	1	1	17.14	?	VS228
L380F	O15118	0	4.267	0.033	0	1	0.997	1	1	17.99	0.814	VS228
A388P	O15118	-1	4.307	0.987	0	0.927	0.895	1	1	32	0.885	VS228
R389C	O15118	-3	5.722	0.186	0	1	0.992	1	1	28	0.894	VS228
P401T	O15118	-1	5.233	0.055	0	1	0.997	1	1	32	0.94	VS228
R404P	O15118	-2	5.76	0.055	0	1	1	1	1	26.7	0.915	VS228
R404Q	O15118	1	5.76	0.055	0	1	1	1	1	35	0.955	VS228
R404W	O15118	-3	5.76	0.055	0	1	1	1	1	23.7	0.955	VS228
P433L	O15118	-3	5.046	1.076	0.03	0.981	0.852	1	1	29.3	?	VS228
P434L	O15118	-3	4.291	1.843	0.21	0.001	0.003	1	1	13.95	?	VS228
E451K	O15118	1	4.42	2.075	0.73	0.055	0.017	1	1	13.01	?	VS228
S473P	O15118	-1	3.631	1.938	0.02	0.709	0.243	0	1	12.77	0.871	VS228
P474L	O15118	-3	4.989	1.346	0.01	0.889	0.348	1	1	18.21	0.954	VS228
C479Y	O15118	-2	5.777	0	0	1	0.999	1	1	25.9	0.973	VS228
Y509S	O15118	-2	5.445	0.361	0	0.731	0.507	1	1	16.3	0.885	VS228
H510P	O15118	-2	5.981	1.266	0.11	0.988	0.76	1	1	17.97	0.916	VS228
H512R	O15118	0	6.465	1.191	0.1	0.556	0.41	1	1	14.09	0.954	VS228
R518Q	O15118	1	4.769	2.396	0.62	0.02	0.002	1	1	13.02	?	VS228
R518W	O15118	-3	4.769	2.396	0.01	0.997	0.676	1	1	18.24	0.884	VS228
A521S	O15118	1	4.092	1.899	0.37	0.003	0.019	1	1	12.17	?	VS228
F537L	O15118	0	4.197	1.166	0.02	0.417	0.354	1	1	15.63	0.889	VS228
P543L	O15118	-3	5.23	0.142	0	1	0.998	1	1	26.4	0.957	VS228
T574K	O15118	-1	3.812	1.756	0.56	0.004	0.004	1	1	14.66	?	VS228
K576R	O15118	2	5.474	1.186	0.45	0	0.003	1	1	14.23	?	VS228
A605V	O15118	0	3.951	1.231	0.01	0.647	0.287	1	1	33	?	VS228
E612D	O15118	2	5.505	0.053	0.01	0.989	0.881	1	1	19.66	?	VS228
R615C	O15118	-3	5.76	0.018	0	1	0.996	1	1	21.4	0.967	VS228
R615L	O15118	-2	5.76	0.018	0	1	0.989	1	1	33	0.894	VS228
M631R	O15118	-1	6.192	0.247	0	1	0.99	1	1	17.93	0.962	VS228
G640R	O15118	-2	4.878	0.053	0	1	0.998	1	1	35	0.963	VS228
S652W	O15118	-3	4.516	0.202	0	1	1	1	1	25.1	0.94	VS228
G660S	O15118	0	4.881	0	0	1	1	1	1	23.1	0.954	VS228
V664M	O15118	1	4.596	0	0	1	0.998	1	1	21.9	0.947	VS228
S666N	O15118	1	3.818	1.778	0.08	0.663	0.246	1	1	23.4	?	VS228
C670W	O15118	-2	5.515	1.335	0	0.998	0.977	1	1	13.63	0.823	VS228
G673V	O15118	-3	4.881	0	0	1	0.998	1	1	19.45	0.979	VS228
L684F	O15118	0	4.27	0	0.02	1	0.997	1	1	34	0.815	VS228
P691L	O15118	-3	5.236	0	0	1	1	1	1	34	0.962	VS228
L695V	O15118	1	4.27	0	0	1	0.999	1	1	24.5	0.795	VS228
D700N	O15118	1	5.274	0	0	1	1	1	1	33	0.912	VS228
F703S	O15118	-2	4.858	0.038	0	1	0.998	1	1	24.9	0.939	VS228
L724P	O15118	-3	2.359	1.206	0	0.878	0.793	1	1	19.07	0.916	VS228
V727F	O15118	-1	3.399	1.686	0.04	0.87	0.707	1	0.995	19.92	?	VS228
S734I	O15118	-2	4.478	0.224	0	0.998	0.992	1	1	24.1	0.947	VS228
E742K	O15118	1	5.505	0.03	0	1	0.999	1	1	36	0.905	VS228
A745E	O15118	-1	4.235	1.08	0.01	0.981	0.962	1	1	24.5	0.917	VS228
M754K	O15118	-1	6.179	0.146	0	0.982	0.961	1	1	19.77	0.922	VS228
F763L	O15118	0	4.168	1.182	0.02	0.77	0.463	1	1	15.54	?	VS228
A767V	O15118	0	4.896	0.095	0	0.997	0.971	1	1	26.2	0.828	VS228
Q775P	O15118	-1	5.78	0.084	0	1	0.998	1	1	29.3	0.799	VS228
R789C	O15118	-3	5.757	0.095	0	1	1	1	1	18.44	0.952	VS228
R789G	O15118	-2	5.757	0.095	0	1	1	1	1	17.54	?	VS228
Y825C	O15118	-2	5.366	0.385	0	0.997	0.978	1	1	14.11	0.821	VS228
S849I	O15118	-2	4.516	0.193	0	0.998	0.985	1	1	26.2	0.974	VS228
Q862L	O15118	-2	5.786	0	0	1	0.995	1	1	24	0.915	VS228
S865L	O15118	-2	4.459	0.378	0.01	0.999	0.963	1	1	22.1	0.94	VS228
Y871C	O15118	-2	4.967	0.88	0	1	0.998	1	1	19.97	0.974	VS228
D874V	O15118	-3	4.431	1.939	0.02	0.431	0.482	1	1	15.53	?	VS228
P888S	O15118	-1	5.236	0	0	1	1	1	1	34	0.925	VS228
V889M	O15118	1	4.215	0.777	0.12	0.995	0.927	1	1	28	0.95	VS228
Y890C	O15118	-2	5.495	0	0	1	1	1	1	27.3	0.977	VS228
Y899D	O15118	-3	5.39	0.674	0.01	1	0.996	1	1	24.1	0.963	VS228
G910S	O15118	0	4.752	0.669	0.28	0.995	0.682	1	1	36	0.938	VS228
D917Y	O15118	-3	4.99	1.035	0.38	0.253	0.213	1	1	18.98	?	VS228
A926T	O15118	0	4.875	0.301	0.01	1	0.992	1	1	35	0.898	VS228
A927V	O15118	0	4.003	1.369	0.01	0.889	0.533	1	1	35	?	VS228
Q928P	O15118	-1	4.018	2.271	0.05	0.082	0.106	1	0.02	14.88	0.826	VS228
L929P	O15118	-3	2.836	2.78	0.2	0.697	0.37	1	1	17.91	0.887	VS228
R934Q	O15118	1	4.817	1.862	0.17	0.199	0.061	1	1	14.8	?	VS228
S940L	O15118	-2	4.456	0.705	0	0.999	0.93	1	1	32	0.974	VS228
W942C	O15118	-2	7.245	0	0	1	1	1	1	22.8	0.962	VS228
I943M	O15118	1	4.012	1.461	0.23	0.037	0.109	1	0.96	9.762	?	VS228
D944N	O15118	1	5.274	0	0	1	0.997	1	1	33	0.873	VS228
D945N	O15118	1	5.274	0	0	1	0.997	1	1	34	0.873	VS228
D948H	O15118	-1	5.261	0.279	0.05	1	0.998	1	1	26.2	0.96	VS228
D948N	O15118	1	5.261	0.279	0.07	0.998	0.918	1	1	35	0.894	VS228
D948Y	O15118	-3	5.261	0.279	0.13	1	0.998	1	1	25.6	0.944	VS228
V950M	O15118	1	3.741	2.253	0.16	0.007	0.028	1	1	12.22	?	VS228
S954L	O15118	-2	4.244	1.471	0.07	0.879	0.177	1	1	15.86	0.963	VS228
C956Y	O15118	-2	5.774	0.011	0	0.996	0.98	1	1	17.33	0.973	VS228
R958L	O15118	-2	5.244	0.901	0.23	0.974	0.856	1	1	18.75	0.897	VS228
R958Q	O15118	1	5.244	0.901	0.3	1	0.975	1	1	20.6	0.964	VS228
V959E	O15118	-2	3.363	2.165	0.16	0.007	0.007	1	0.717	8.025	0.787	VS228
N961S	O15118	1	4.561	2.144	0.54	0.034	0.014	1	1	7.719	?	VS228
N968S	O15118	1	4.542	1.061	0.58	0.034	0.024	1	1	11.61	?	VS228
C976R	O15118	-3	5.777	0	0	1	1	1	1	18.28	0.971	VS228
R978C	O15118	-3	4.732	2.936	0.06	0.955	0.676	1	1	20.3	0.798	VS228
G986S	O15118	0	4.223	2.46	0.78	0.427	0.342	1	1	24	0.955	VS228
G992A	O15118	0	4.169	2.396	0.71	0.034	0.032	1	1	12.6	0.844	VS228
G992R	O15118	-2	4.169	2.396	0.44	0.883	0.444	1	1	16.87	0.968	VS228
G992W	O15118	-2	4.169	2.396	0.02	0.994	0.934	1	1	21.4	0.939	VS228
M996R	O15118	-1	5.514	2.315	0.7	0	0.003	1	1	10.91	0.932	VS228
S1004L	O15118	-2	3.783	2.409	0.15	0.912	0.374	1	1	22.2	0.892	VS228
P1007A	O15118	-1	5.224	0.061	0.01	0.995	0.962	1	1	27.8	?	VS228
G1012D	O15118	-1	4.199	1.649	0.03	0.786	0.402	1	1	19.11	0.958	VS228
G1015V	O15118	-3	4.878	0.052	0	1	0.997	1	1	18.4	0.98	VS228
H1016R	O15118	0	6.639	0.246	0.39	0.243	0.109	1	1	13.89	0.958	VS228
V1023G	O15118	-3	4.571	0.253	0	0.999	0.993	1	1	25.6	?	VS228
G1034R	O15118	-2	4.722	1.034	0.32	0.979	0.849	1	1	22.2	0.984	VS228
A1035V	O15118	0	4.856	0.418	0	0.996	0.985	1	1	26.6	0.885	VS228
T1036K	O15118	-1	4.498	1.137	0	0.997	0.983	1	1	24.4	0.925	VS228
T1036M	O15118	-1	4.498	1.137	0	1	0.993	1	1	22	0.92	VS228
A1054T	O15118	0	4.456	1.013	0.01	1	0.994	1	1	28.6	0.879	VS228
R1059Q	O15118	1	5.671	0.563	0.02	0.466	0.563	1	0.984	19.86	?	VS228
I1061T	O15118	-1	4.081	1.466	0	0.875	0.772	1	0.486	22.3	?	VS228
A1062V	O15118	0	4.375	1.11	0	0.983	0.958	1	1	34	0.836	VS228
T1066N	O15118	0	4.995	0.554	0.1	0.698	0.718	1	1	20.4	0.788	VS228
F1087L	O15118	0	4.836	0.308	0	0.998	0.994	1	1	25.8	0.885	VS228
Y1088C	O15118	-2	5.482	0.139	0	1	1	1	1	25.9	0.962	VS228
E1089K	O15118	1	5.496	0.139	0	1	0.998	1	1	36	0.878	VS228
I1094T	O15118	-1	4.097	1.197	0.01	0.83	0.853	1	1	29.3	?	VS228
D1097N	O15118	1	5.252	0.397	0.13	0.987	0.899	1	1	34	0.912	VS228
N1137I	O15118	-3	5.122	0.88	0	0.99	0.972	1	1	28.4	0.864	VS228
G1140V	O15118	-3	4.868	0.125	0	1	0.999	1	1	29.6	0.98	VS228
M1142T	O15118	-1	6.185	0.145	0	0.997	0.986	1	1	22.9	0.975	VS228
N1150K	O15118	0	5.201	0.125	0	1	1	1	1	14.8	0.918	VS228
N1156I	O15118	-3	5.201	0.125	0	1	0.998	1	1	27.3	0.922	VS228
N1156S	O15118	1	5.201	0.125	0	1	0.998	1	1	26.9	?	VS228
V1165M	O15118	1	4.574	0.225	0	1	1	1	1	33	0.939	VS228
F1167L	O15118	0	4.843	0.225	0	1	1	1	1	32	0.898	VS228
C1168Y	O15118	-2	5.749	0.418	0	1	0.997	1	1	32	0.978	VS228
A1174V	O15118	0	4.245	1.29	0	0.991	0.883	1	1	37	0.944	VS228
R1186H	O15118	0	5.741	0.225	0	1	0.999	1	1	26.1	0.865	VS228
E1189G	O15118	-2	4.751	1.461	0.03	0.915	0.776	1	1	20.6	?	VS228
T1205K	O15118	-1	5.079	0.229	0	1	1	1	1	32	0.902	VS228
T1205R	O15118	-1	5.079	0.229	0	1	1	1	1	27.9	0.956	VS228
V1212L	O15118	1	4.384	0.853	0.01	0.971	0.856	1	1	23.5	?	VS228
L1213F	O15118	0	4.248	0.191	0	1	1	1	1	19.35	?	VS228
L1213V	O15118	1	4.248	0.191	0	1	1	1	1	19.98	?	VS228
A1216V	O15118	0	4.302	1.062	0	0.997	0.981	1	1	36	?	VS228
F1224L	O15118	0	4.836	0.258	0	1	0.998	1	1	20.1	0.868	VS228
G1236E	O15118	-2	4.853	0.243	0	1	1	1	1	21.3	0.985	VS228
G1240R	O15118	-2	4.853	0.243	0	1	1	1	1	18.05	0.98	VS228
S1249G	O15118	0	4.494	0.261	0	1	0.998	1	1	28.4	0.868	VS228
L143P	O15119	-3	5.214	0.131	0	1	1	1	1	26.1	0.96	VS2168
Y149S	O15119	-2	7.358	0.098	0	1	1	1	1	27.1	?	VS2168
G136R	O15120	-2	5.042	1.253	0.05	0.999	0.989	1	1	18.21	?	VS2168
L228P	O15120	-3	5.133	0.088	?	?	?	?	?	?	0.915	VS2168
A239V	O15120	0	3.934	1.807	?	?	?	?	?	?	?	VS2168
D38E	O15146	2	5.548	0.391	0.41	0.999	0.996	1	1	21.8	?	VS2168
P344R	O15146	-2	4.356	0.768	0.06	0.999	0.981	1	1	23.1	0.813	VS2168
I575T	O15146	-1	5.027	0	?	?	?	?	?	?	0.938	VS2168
M605I	O15146	1	5.913	0.115	?	?	?	?	?	?	?	VS2168
A727V	O15146	0	4.474	0.344	?	?	?	?	?	?	?	VS2168
V790M	O15146	1	4.659	0.379	?	?	?	?	?	?	0.941	VS2168
M835V	O15146	1	5.898	0.457	?	?	?	?	?	?	0.963	VS2168
T26I	O15160	-1	4.175	1.838	0	0.998	0.973	1	1	32	0.803	VS2168
N32I	O15160	-3	4.272	2.384	0.34	0.926	0.692	1	1	20.1	?	VS2168
M65V	O15160	1	5.584	1.54	0.09	0.067	0.1	1	1	17.91	?	VS2168
N74S	O15160	1	5.657	0.09	0	0.998	0.96	1	1	29	?	VS2168
V94A	O15160	0	3.842	1.69	0	0.765	0.489	1	1	23.5	?	VS2168
R109H	O15160	0	5.102	0	0	1	1	1	1	31	0.956	VS2168
G132D	O15160	-1	4.778	2.287	0.2	0.984	0.894	1	1	19.56	?	VS2168
C146R	O15160	-3	7.337	0	0	1	0.999	1	1	15.85	0.953	VS2168
R191Q	O15160	1	4.208	2.459	0.6	0.968	0.764	1	1	18.33	?	VS2168
I262T	O15160	-1	4.933	0.749	0.03	0.999	0.992	1	1	21.5	?	VS2168
R279Q	O15160	1	4.55	1.215	0.13	1	0.998	1	1	29.5	0.963	VS2168
R279W	O15160	-3	4.55	1.215	0	1	1	1	1	21	0.905	VS2168
E324K	O15160	1	4.54	1.325	0.34	0.999	0.989	1	1	26.8	?	VS2168
L106R	O15169	-2	4.82	0	0	1	1	1	1	22	0.984	VS2168
P345L	O15169	-3	4.669	0.1	0	0.753	0.77	1	1	14.33	0.821	VS2168
G425S	O15169	0	3.281	2.887	0.89	0.049	0.007	0	1	8.351	?	VS2168
G650S	O15169	0	3.402	2.444	0.16	0.373	0.073	0	1	0.034	?	VS2168
H171R	O15178	0	5.93	0.327	0	1	0.999	1	1	15.79	0.982	VS2168
K43E	O15198	1	5.854	0	0	0.999	0.987	1	1	22.2	0.954	VS2168
R211C	O15228	-3	5.408	0.1	?	?	?	?	?	?	0.944	VS2168
R211H	O15228	0	5.408	0.1	?	?	?	?	?	?	0.891	VS2168
D519G	O15228	-1	5.101	1.814	?	?	?	?	?	?	0.191	VS2168
R70H	O15232	0	2.786	2.596	0.11	0.875	0.2	1	0	11.98	0.011	VS2168
F105S	O15232	-2	6.649	0	0	1	1	1	1	26.6	0.153	VS2168
T120M	O15232	-1	5.272	0	0.01	1	1	1	1	20.9	0.199	VS2168
R121W	O15232	-3	5.454	0.098	0	1	1	1	1	17.75	?	VS2168
A128P	O15232	-1	4.886	0.268	0.01	1	1	1	1	29	?	VS2168
E134K	O15232	1	5.406	0	0.01	1	1	1	1	33	?	VS2168
A173D	O15232	-2	4.155	0.879	0.02	0.999	0.979	0	0.991	13.61	0.032	VS2168
I192N	O15232	-3	5.851	0.32	0	1	0.997	1	1	16.85	?	VS2168
V194D	O15232	-3	5.143	0.079	0	1	1	1	1	17.21	?	VS2168
T195K	O15232	-1	5.272	0	0	1	1	1	1	18.23	?	VS2168
R209P	O15232	-2	4.653	1.884	0.11	0.996	0.958	0	1	14.35	0.152	VS2168
Y218N	O15232	-2	6.201	0.28	0.03	1	1	1	1	20.5	0.215	VS2168
A219D	O15232	-2	4.892	0.056	0	1	0.998	1	1	23.1	0.118	VS2168
K231N	O15232	0	4.682	1.311	0.19	0.866	0.497	0	1	12.53	0.03	VS2168
V245M	O15232	1	5.143	0.348	0	1	1	1	1	26.4	?	VS2168
C304S	O15232	-1	5.319	0.195	0.03	1	0.997	1	1	28.2	?	VS2168
G8R	O15239	-2	4.94	1.321	0.14	1	1	1	1	14.1	?	VS2168
R37S	O15239	-1	5.343	0.289	0.06	0.999	0.994	1	0.249	10.41	0.969	VS2168
H101Q	O15247	0	4.966	1.001	0.02	0.303	0.147	0	0.998	6.851	?	VS2168
G342R	O15259	-2	5.316	0.415	?	?	?	?	?	?	?	VS2168
L132V	O15266	1	4.985	0.351	?	?	?	?	?	?	?	VS2168
R153L	O15266	-2	5.336	0.294	?	?	?	?	?	?	?	VS2168
R168W	O15266	-3	5.312	0.475	?	?	?	?	?	?	0.874	VS2168
R173C	O15266	-3	5.302	0.67	?	?	?	?	?	?	?	VS2168
C133W	O15269	-2	7.206	0	0	1	1	1	1	19.32	0.874	VS2168
C133Y	O15269	-2	7.206	0	0	1	1	1	1	22.9	0.987	VS2168
V144D	O15269	-3	5.609	0.194	0	1	0.997	1	1	19.55	0.942	VS2168
S331F	O15269	-2	5.598	0.433	0	0.347	0.335	1	1	23.5	?	VS2168
S331Y	O15269	-2	5.598	0.433	0	0.607	0.61	1	1	23.7	?	VS2168
A352V	O15269	0	5.178	0.814	0	0.372	0.466	1	1	25.6	?	VS2168
G387A	O15269	0	5.461	0.659	0.02	0.41	0.53	1	1	19.31	?	VS2168
A182P	O15270	-1	4.714	0.352	0	0.999	0.995	1	1	34	?	VS2168
V359M	O15270	1	4.688	0.445	0	0.999	0.991	1	1	26.1	?	VS2168
G382V	O15270	-3	4.39	0.405	0	0.999	0.982	1	1	24.7	0.828	VS2168
I504F	O15270	0	4.045	1.982	0.47	0.169	0.125	1	1	17.93	0.914	VS2168
R70W	O15273	-3	4.252	0.893	0	1	0.999	1	1	24.4	0.968	VS2168
R87Q	O15273	1	4.213	0.993	0.04	0.996	0.878	1	0.966	15.16	0.946	VS2168
E132Q	O15273	2	2.015	2.208	0.14	0.117	0.193	0	0.983	14.34	0.239	VS2168
T137I	O15273	-1	4.898	1.057	0.03	0.997	0.952	1	1	13.54	0.798	VS2168
R153H	O15273	0	3.811	2.243	0.16	0.001	0.001	0	1	10.13	0.107	VS2168
L71P	O15287	-3	4.35	0.613	0	0.999	0.96	1	1	19.06	?	VS2168
A319T	O15294	0	5.045	0	0.03	0.999	0.998	1	1	34	0.963	VS2168
P46L	O15303	-3	4.863	0	0	0.946	0.626	1	1	19.9	?	VS2168
G58R	O15303	-2	4.479	0.053	0.1	0.997	0.971	1	1	25.6	?	VS2168
G150S	O15303	0	4.485	0	0	1	0.999	1	1	37	?	VS2168
I405T	O15303	-1	4.225	0.451	0.03	0.99	0.986	1	1	16.84	?	VS2168
C522Y	O15303	-2	5.713	0	0	1	0.998	1	1	17.55	0.964	VS2168
E781K	O15303	1	4.874	0	0	1	1	1	1	27	?	VS2168
C9Y	O15305	-2	6.498	1.46	0.01	0.891	0.502	1	1	19.49	0.935	VS228
F11C	O15305	-2	5.164	0.299	0	1	1	1	1	25.6	0.934	VS228
G15E	O15305	-2	4.8	0.556	0.04	0.999	0.962	1	1	29.7	0.971	VS228
P20S	O15305	-1	5.047	1.295	1	0.446	0.08	1	1	13.36	?	VS228
L32R	O15305	-2	4.671	1.258	0	1	0.999	1	1	18.13	0.939	VS228
Q37H	O15305	0	4.61	2.464	0.18	0.707	0.5	1	1	13.78	?	VS228
V44A	O15305	0	5.455	0	0	1	0.992	1	1	32	0.879	VS228
V44L	O15305	1	5.455	0	0	0.984	0.765	1	1	32	0.894	VS228
Y64C	O15305	-2	4.987	1.272	0.07	0.999	0.953	1	1	18.12	?	VS228
D65Y	O15305	-3	5.218	0.199	0.03	1	0.998	1	1	23.1	0.953	VS228
V67M	O15305	1	4.896	1.397	0.01	1	0.997	1	1	28.7	0.901	VS228
P69S	O15305	-1	4.52	1.621	0.6	0.028	0.036	1	1	4.714	?	VS228
Y76C	O15305	-2	6.048	1.018	0	0.998	0.977	1	1	17.08	0.977	VS228
E93A	O15305	-1	4.903	0.764	0.07	0.999	0.99	1	1	18.49	0.91	VS228
N101K	O15305	0	6.02	0.698	0.15	1	1	1	1	22.4	0.948	VS228
C103F	O15305	-2	6.512	1.605	0.01	1	1	1	1	26	0.924	VS228
L104V	O15305	1	4.983	0	0.03	1	0.999	1	1	23.1	?	VS228
Y106C	O15305	-2	6.32	0.039	0.02	1	1	1	1	24.1	0.985	VS228
A108V	O15305	0	5.696	0.597	0.04	0.608	0.124	1	1	17.23	0.868	VS228
P113L	O15305	-3	6.213	0	0	1	0.997	1	1	28.1	0.982	VS228
G117R	O15305	-2	4.953	0.085	0	1	1	1	1	29.9	0.949	VS228
F119L	O15305	0	5.251	0.085	0.03	1	0.996	1	1	34	0.875	VS228
I120T	O15305	-1	5.126	0.781	0	0.998	0.947	1	1	24	?	VS228
R123Q	O15305	1	5.596	0	0	0.998	0.844	1	1	36	0.954	VS228
V129M	O15305	1	5.038	1.044	0.01	1	0.982	1	1	21.8	0.895	VS228
P131A	O15305	-1	6.21	0.033	0.43	0.999	0.975	1	1	22.3	?	VS228
I132F	O15305	0	5.171	0.661	0	0.997	0.909	1	1	16.11	?	VS228
I132N	O15305	-3	5.171	0.661	0	1	0.996	1	1	20.4	0.941	VS228
I132T	O15305	-1	5.171	0.661	0	0.955	0.988	1	1	19.42	0.928	VS228
E139K	O15305	1	4.784	1.102	0.12	0.069	0.132	1	1	17.66	?	VS228
R141C	O15305	-3	5.593	0.085	0	1	0.999	1	1	22.5	0.949	VS228
R141H	O15305	0	5.593	0.085	0.03	0.993	0.51	1	1	24.6	0.98	VS228
F144L	O15305	0	5.186	0.282	0	0.97	0.791	1	1	27.8	?	VS228
D148N	O15305	1	5.247	0.105	0.07	1	0.996	1	1	20.7	0.958	VS228
E151G	O15305	-2	4.263	1.533	0.22	1	0.999	1	1	22.1	0.919	VS228
I153T	O15305	-1	5.157	0.717	0.03	0.997	0.994	1	1	17.4	0.971	VS228
F157S	O15305	-2	4.849	1.016	0	1	1	1	1	24.9	0.935	VS228
R162W	O15305	-3	4.456	1.614	0	0.011	0.017	1	0.999	13.77	?	VS228
F172V	O15305	-1	4.991	0.604	0.67	1	0.998	1	1	24	0.946	VS228
G175R	O15305	-2	4.951	0.028	0	1	1	1	1	29.6	0.912	VS228
G176V	O15305	-3	4.956	0	0	1	1	1	1	25.5	0.976	VS228
Q177H	O15305	0	5.739	1.045	0.01	0.999	0.999	1	1	17.74	0.92	VS228
F183S	O15305	-2	5.254	0	0.19	1	0.999	1	1	26.5	0.936	VS228
D185G	O15305	-1	3.541	2.549	0.18	0.234	0.119	1	0.996	15.14	?	VS228
D188G	O15305	-1	5.25	0.023	0	1	1	1	1	24.9	0.895	VS228
C192G	O15305	-3	7.113	0.309	0.32	0.998	0.984	1	1	15.26	0.939	VS228
H195R	O15305	0	6.155	2.337	0.28	0.077	0.084	0	0.553	7.862	?	VS228
E197A	O15305	-1	4.381	1.469	0.47	0.018	0.024	1	1	9.835	?	VS228
F206S	O15305	-2	5.254	0	0	1	1	1	1	21.1	0.928	VS228
G208A	O15305	0	4.956	0	0	1	1	1	1	22.2	0.879	VS228
G214S	O15305	0	4.927	0.371	0	0.991	0.938	1	1	32	0.876	VS228
N216I	O15305	-3	6.242	0.35	0	1	0.998	1	1	22.1	0.909	VS228
N216S	O15305	1	6.242	0.35	0	0.998	0.938	1	1	23.9	?	VS228
D217E	O15305	2	5.233	0.281	0	0.999	0.951	1	1	25.1	?	VS228
H218L	O15305	-3	5.525	1.749	0	0.301	0.074	1	1	17.68	?	VS228
D223E	O15305	2	4.955	1.273	0.08	0.752	0.527	1	1	19.2	?	VS228
D223N	O15305	1	4.955	1.273	0.03	0.999	0.991	1	1	29.4	0.893	VS228
T226S	O15305	1	5.616	0.498	0.01	0.973	0.853	1	1	17.39	?	VS228
G228C	O15305	-3	4.924	0.376	0.07	1	1	1	1	16.96	0.887	VS228
G228R	O15305	-2	4.924	0.376	0	1	1	1	1	17.55	0.914	VS228
Y229S	O15305	-2	3.965	0.968	0.15	0.564	0.272	1	0.991	10.85	?	VS228
V231M	O15305	1	5.414	0.421	0	1	0.991	1	1	16.64	0.878	VS228
T237M	O15305	-1	5.664	0.347	0	1	1	1	1	17.22	0.909	VS228
T237R	O15305	-1	5.664	0.347	0	1	1	1	1	17.3	0.906	VS228
R238G	O15305	-2	3.865	2.572	0.17	0.672	0.473	0	1	8.128	?	VS228
R238P	O15305	-2	3.865	2.572	0.11	0.967	0.802	0	0.995	11.78	0.9	VS228
C241S	O15305	-1	6.669	1.173	0	1	0.998	1	1	17.63	0.919	VS228
C266R	O15344	-3	5.444	0.239	0.17	0.372	0.336	1	1	14.86	?	VS2168
L295P	O15344	-3	4.335	0.187	0	1	0.999	1	1	22.3	0.982	VS2168
I536T	O15344	-1	4.951	0.283	0.04	0.411	0.529	1	1	24.2	?	VS2168
L626P	O15344	-3	4.236	0.575	0.03	0.998	0.987	1	1	24.1	0.92	VS2168
R401W	O15357	-3	5.398	0.578	0.02	1	0.952	1	0.998	20.8	0.925	VS2168
P659S	O15357	-1	5.149	0.037	0	0.999	0.976	1	1	27.6	0.922	VS2168
W688C	O15357	-2	7.796	0.083	0	1	0.998	1	1	25.4	0.984	VS2168
F722I	O15357	0	6.211	0.057	0.07	1	0.994	1	1	36	0.955	VS2168
A181V	O15360	0	4.32	1.26	0.18	0.907	0.161	0	0.568	7.667	?	VS2168
L210R	O15360	-2	3.869	0.592	0	1	0.999	1	1	14.33	0.929	VS2168
L244F	O15360	0	3.112	2.083	0.07	0.999	0.952	0	1	15.18	?	VS2168
D252G	O15360	-1	4.707	2.155	0.29	0.099	0.041	0	1	4.125	?	VS2168
R435C	O15360	-3	5.249	0.225	0	1	0.926	1	1	21.5	0.937	VS2168
H492R	O15360	0	6.314	0.218	0	0.999	0.997	1	1	17.69	?	VS2168
D598N	O15360	1	5.749	0.242	0	1	0.999	1	1	27	?	VS2168
L660P	O15360	-3	3.928	0.356	0	1	0.998	1	1	18.65	0.833	VS2168
V761E	O15360	-2	4.402	1.522	0	0.993	0.796	0	1	13.1	?	VS2168
L817P	O15360	-3	1.804	1.838	0.01	0.947	0.556	0	1	14.69	0.827	VS2168
Y843D	O15360	-3	6.977	0.535	0	0.992	0.858	1	1	13.06	0.904	VS2168
L845P	O15360	-3	3.4	1.689	0	0.979	0.733	0	0.996	9.087	0.863	VS2168
S858R	O15360	-1	3.651	2.363	0.19	0.468	0.143	0	1	3.749	?	VS2168
Q869P	O15360	-1	5.321	0.767	0.05	1	0.963	1	1	16.06	?	VS2168
R951Q	O15360	1	5.079	0.753	?	0.999	0.829	1	1	16.36	?	VS2168
R951W	O15360	-3	5.079	0.753	0	1	0.994	1	1	12.29	0.951	VS2168
R1055L	O15360	-2	5.075	0.571	0	1	0.998	1	1	18.29	?	VS2168
R1055W	O15360	-3	5.075	0.571	0	1	0.999	0	0.914	14.8	?	VS2168
L1082P	O15360	-3	3.799	0.604	0	1	0.998	1	1	19.71	0.899	VS2168
S1088F	O15360	-2	4.374	1.197	0.02	0.933	0.618	0	1	14.27	?	VS2168
H1110P	O15360	-2	5.632	1.999	0.02	0.974	0.68	1	1	12.97	?	VS2168
R1117G	O15360	-2	4.523	1.283	0	0.999	0.922	1	1	15.05	?	VS2168
Q1128E	O15360	2	2.442	2.05	0.27	0.081	0.014	1	0.734	9.324	?	VS2168
T1131A	O15360	0	5.67	0.759	0	0.996	0.866	1	1	20.1	?	VS2168
L1249P	O15360	-3	3.744	0.845	0	1	0.982	1	1	15.34	?	VS2168
F1262L	O15360	0	5.386	0.88	0.16	0.996	0.954	1	1	18.15	?	VS2168
W1302R	O15360	-3	7.017	0.465	0	1	1	1	1	15.04	0.895	VS2168
P1324L	O15360	-3	4.443	1.52	0.01	0.999	0.829	1	1	17.21	?	VS2168
D1359Y	O15360	-3	5.099	1.657	0.02	1	0.978	1	1	11.8	?	VS2168
M1360I	O15360	1	6.369	1.412	0.06	0.997	0.98	1	1	16.52	?	VS2168
R1400H	O15360	0	4.808	1.189	0	1	0.982	1	1	21.8	?	VS2168
H1417D	O15360	-1	3.31	2.622	0.3	0	0	0	1	1.614	?	VS2168
R553H	O15409	0	5.434	0.015	?	?	?	?	?	?	0.906	VS2168
P554S	O15455	-1	5.822	0.072	0	1	1	1	1	17.29	0.859	VS2168
Q140R	O15460	1	5.202	0	0	1	0.997	1	1	33	0.941	VS2168
I150V	O15460	3	4.343	1.408	0.37	0.4	0.275	1	0.983	12.49	?	VS2168
E291K	O15460	1	3.937	0	0	1	0.993	1	1	36	0.992	VS2168
R243L	O15484	-2	5.04	1.387	0.1	1	0.983	1	1	31	?	VS2168
L244P	O15484	-3	4.502	1.176	0.04	0.998	0.968	1	1	24.1	?	VS2168
C106F	O15520	-2	4.953	2.412	0.02	0.848	0.521	1	1	15.24	0.873	VS2168
I156R	O15520	-3	6.005	0.076	0	1	0.997	1	1	17.99	0.972	VS2168
Q65H	O15528	0	5.707	0.637	?	0.949	0.752	1	1	26.8	0.937	VS2168
R107H	O15528	0	4.727	0.037	0	1	1	1	1	34	0.982	VS2168
G125E	O15528	-2	5.018	0	0	1	1	1	1	22	0.995	VS2168
E189G	O15528	-2	4.417	1.057	0.16	0.984	0.937	1	1	14.91	0.904	VS2168
E189K	O15528	1	4.417	1.057	0.18	0.786	0.566	1	1	16.73	0.934	VS2168
T321R	O15528	-1	5.477	0	0	1	0.999	1	1	23.5	0.97	VS2168
S323Y	O15528	-2	5.14	0.027	0	1	0.999	1	1	24.3	0.987	VS2168
R335P	O15528	-2	4.435	0.994	0.01	0.994	0.982	1	1	17.85	0.966	VS2168
L343F	O15528	0	3.882	0.913	0	1	0.998	1	1	21.2	0.923	VS2168
P382S	O15528	-1	5.007	0.116	0.06	0.999	0.998	1	1	23.9	0.965	VS2168
R389C	O15528	-3	4.733	0	0	1	1	1	1	18.24	0.98	VS2168
R389G	O15528	-2	4.733	0	0	1	1	1	1	17.37	0.897	VS2168
R389H	O15528	0	4.733	0	0	1	1	1	1	27.3	0.967	VS2168
T409I	O15528	-1	4.651	1.934	0.46	0.004	0.026	1	1	18.06	?	VS2168
R429P	O15528	-2	3.69	2.521	0.21	0.976	0.841	0	0.999	13.47	0.904	VS2168
R453C	O15528	-3	4.733	0	0	1	1	1	1	20.8	0.991	VS2168
V478G	O15528	-3	4.565	0.866	0	1	0.995	1	1	22.7	?	VS2168
P497R	O15528	-2	4.821	0.555	0	1	0.999	1	1	27.5	0.993	VS2168
L12H	O15537	-3	4.868	2.237	0	0.977	0.667	?	?	?	?	VS228
L13P	O15537	-3	4.918	2.214	0.01	0.991	0.891	0	1	11.77	?	VS228
C59S	O15537	-1	6.517	0.244	0.04	0.999	0.994	?	?	?	?	VS228
Y65C	O15537	-2	6.634	0.214	1	1	0.998	?	?	?	0.961	VS228
G70A	O15537	0	5.915	0.214	0.06	0.917	0.557	1	1	17.14	?	VS228
G70S	O15537	0	5.915	0.214	0	1	0.999	?	?	?	0.902	VS228
E72D	O15537	2	6.218	0.214	0.01	0.999	0.991	?	?	?	?	VS228
E72K	O15537	1	6.218	0.214	0.22	1	0.994	?	?	?	0.921	VS228
S73P	O15537	-1	5.3	0.855	0	0.993	0.796	?	?	?	?	VS228
G74V	O15537	-3	5.888	0.484	0.01	0.999	0.945	?	?	?	0.908	VS228
Y89C	O15537	-2	6.644	0.106	0.11	1	0.977	?	?	?	0.908	VS228
W96R	O15537	-3	6.787	0.083	0.01	1	1	?	?	?	0.951	VS228
A98E	O15537	-1	6.01	0.989	0	0.98	0.783	?	?	?	0.887	VS228
R102Q	O15537	1	6.327	0.135	0	1	0.998	?	?	?	?	VS228
R102W	O15537	-3	6.327	0.135	0	1	1	?	?	?	0.907	VS228
L103R	O15537	-2	5.532	0.168	0	1	1	?	?	?	0.923	VS228
F108C	O15537	-2	7.28	0.249	0.17	0.999	0.967	?	?	?	0.877	VS228
G109E	O15537	-2	5.926	0.112	1	1	1	?	?	?	0.958	VS228
G109R	O15537	-2	5.926	0.112	0.66	1	1	?	?	?	0.899	VS228
G109W	O15537	-2	5.926	0.112	0.13	1	1	?	?	?	0.894	VS228
C110Y	O15537	-2	6.604	0.108	0.05	0.996	0.93	?	?	?	0.874	VS228
W112C	O15537	-2	6.776	0.178	0	0.997	0.911	?	?	?	0.89	VS228
L113F	O15537	0	5.532	0.156	0.21	1	0.99	?	?	?	?	VS228
L127P	O15537	-3	5.489	0.378	0	0.995	0.946	?	?	?	0.949	VS228
G135V	O15537	-3	5.921	0.222	0	0.998	0.903	?	?	?	0.935	VS228
I136T	O15537	-1	6.283	0.493	0.07	0.92	0.652	?	?	?	0.925	VS228
T138A	O15537	0	6.21	0.859	0	0.704	0.388	?	?	?	?	VS228
G140E	O15537	-2	5.921	0.222	0	0.999	0.974	?	?	?	0.958	VS228
G140R	O15537	-2	5.921	0.222	0	1	0.982	?	?	?	0.941	VS228
R141C	O15537	-3	6.332	0.114	0.01	1	0.989	?	?	?	0.967	VS228
R141G	O15537	-2	6.332	0.114	0.08	0.996	0.925	?	?	?	0.917	VS228
R141H	O15537	0	6.332	0.114	0.06	1	0.989	?	?	?	0.929	VS228
C142W	O15537	-2	6.594	0.222	0.06	1	0.985	?	?	?	?	VS228
D143V	O15537	-3	6.444	0.222	0	0.987	0.852	?	?	?	0.897	VS228
D145H	O15537	-1	6.433	0.263	0.05	1	0.975	?	?	?	?	VS228
E146D	O15537	2	6.223	0.141	0.4	0.998	0.905	?	?	?	0.881	VS228
E146K	O15537	1	6.223	0.141	0.07	0.996	0.936	?	?	?	0.912	VS228
Y155C	O15537	-2	6.639	0.15	0.08	0.999	0.969	?	?	?	0.955	VS228
R156G	O15537	-2	6.311	0.255	0.04	0.01	0.015	?	?	?	?	VS228
W163C	O15537	-2	6.787	0.108	0	0.999	0.986	?	?	?	0.882	VS228
G178D	O15537	-1	5.894	0.358	0	1	1	?	?	?	0.97	VS228
R182C	O15537	-3	6.3	0.477	0.01	1	0.999	?	?	?	?	VS228
P192L	O15537	-3	6.521	0.291	0.02	0.025	0.046	1	0.815	10.88	0.946	VS228
P192R	O15537	-2	6.521	0.291	0.08	0.045	0.06	0	0.998	7.505	?	VS228
P192S	O15537	-1	6.521	0.291	0.33	0.004	0.007	0	0.999	0.099	?	VS228
P193L	O15537	-3	6.537	0.121	0.01	1	0.999	?	?	?	?	VS228
P193S	O15537	-1	6.537	0.121	0.02	1	0.999	?	?	?	?	VS228
R197C	O15537	-3	6.289	0.499	0	1	0.999	?	?	?	0.947	VS228
R197H	O15537	0	6.289	0.499	0	1	0.999	?	?	?	0.866	VS228
I199T	O15537	-1	6.226	0.638	0	0.961	0.819	?	?	?	0.958	VS228
R200C	O15537	-3	6.3	0.318	0	1	0.999	?	?	?	0.949	VS228
R200H	O15537	0	6.3	0.318	0	1	0.999	?	?	?	0.87	VS228
P203L	O15537	-3	6.527	0.277	0	1	0.999	?	?	?	?	VS228
H207Q	O15537	0	8.181	0.274	0.18	1	0.999	?	?	?	0.862	VS228
R209C	O15537	-3	6.289	0.38	0.01	1	0.999	?	?	?	0.916	VS228
R209H	O15537	0	6.289	0.38	0.43	1	0.999	?	?	?	0.908	VS228
R213Q	O15537	1	6.295	0.382	0	1	0.998	?	?	?	0.933	VS228
R213W	O15537	-3	6.295	0.382	0	1	1	?	?	?	0.9	VS228
E215K	O15537	1	6.191	0.402	0	1	0.998	?	?	?	0.905	VS228
E215Q	O15537	2	6.191	0.402	0	1	0.999	?	?	?	?	VS228
L216P	O15537	-3	5.489	0.42	0.01	1	1	?	?	?	0.936	VS228
C219G	O15537	-3	6.577	0.277	0.08	0.996	0.974	1	1	21.8	0.937	VS228
C219R	O15537	-3	6.577	0.277	0.07	0.999	0.988	1	1	21.5	0.924	VS228
C223R	O15537	-3	6.556	0.414	0	1	0.997	?	?	?	0.949	VS228
R42W	O15553	-3	5.058	0.841	0	1	0.987	0	0.517	19.04	?	VS228
S108R	O15553	-1	2.783	2.504	0.04	0.868	0.4	0	1	8.761	0.098	VS228
L110P	O15553	-3	2.286	1.828	0.04	0.652	0.099	0	1	9.724	0.079	VS228
E148Q	O15553	2	4.465	0.981	0.01	0.995	0.851	0	0.913	16.28	0.174	VS228
E148V	O15553	-2	4.465	0.981	0	0.994	0.865	1	0.997	17.78	0.215	VS228
E163A	O15553	-1	2.312	1.326	0.02	0.462	0.121	1	1	13.71	0.192	VS228
E167D	O15553	2	4.419	1.124	0.03	0.596	0.201	0	1	16.05	?	VS228
T177I	O15553	-1	3.344	1.955	0.03	0.085	0.01	0	1	12.41	0.042	VS228
E230K	O15553	1	4.324	1.496	0.07	0.062	0.006	0	1	16.34	0.043	VS228
T267I	O15553	-1	3.385	2.279	0.37	0.475	0.087	1	0	11.07	0.057	VS228
E319K	O15553	1	4.396	1.249	0.03	0.976	0.696	?	?	?	0.108	VS228
P369S	O15553	-1	4.96	0.395	0.05	0.959	0.503	?	?	?	0.199	VS228
R408Q	O15553	1	4.682	1.411	0.23	0.259	0.045	?	?	?	0.109	VS228
E474K	O15553	1	4.552	0.493	0.15	0.635	0.236	?	?	?	0.164	VS228
H478Y	O15553	2	4.181	2.041	0.09	0.75	0.129	?	?	?	0.184	VS228
F479L	O15553	0	3.838	1.25	1	0	0	?	?	?	0.046	VS228
T577A	O15553	0	4.943	2.188	0.35	0.524	0.138	?	?	?	0.104	VS228
T577N	O15553	0	4.943	2.188	0.23	0.842	0.397	?	?	?	0.143	VS228
T577S	O15553	1	4.943	2.188	0.4	0.172	0.023	?	?	?	0.104	VS228
G632S	O15553	0	3.044	2.604	0.32	0.012	0.025	0	1	2.318	0.056	VS228
I640M	O15553	1	5.13	2.309	0.22	0.991	0.912	0	1	9.887	0.049	VS228
I641F	O15553	0	4.296	2.462	0.75	0	0.007	0	1	2.153	0.043	VS228
P646L	O15553	-3	4.327	1.899	0.11	0.991	0.537	0	1	9.215	?	VS228
L649P	O15553	-3	3.24	2.459	0.14	0.977	0.58	0	0.651	7.767	?	VS228
R653H	O15553	0	1.682	1.929	1	0	0	1	0	0.004	0.016	VS228
E656A	O15553	-1	4.182	1.081	0	1	0.999	1	1	15.84	?	VS228
D661N	O15553	1	4.967	2.161	0.17	0.326	0.123	0	0.999	8.551	0.182	VS228
S675N	O15553	1	3.819	1.49	0.75	0.001	0.002	0	1	5.636	0.15	VS228
G678E	O15553	-2	4.358	1.05	0.15	0.997	0.773	0	1	11.25	?	VS228
M680I	O15553	1	5.911	1.855	0.83	0	0.001	0	1	1.659	0.077	VS228
M680L	O15553	2	5.911	1.855	0.76	0.006	0.005	0	1	0.368	0.154	VS228
T681I	O15553	-1	4.732	1.402	0.17	0.268	0.077	0	0.986	4.518	0.069	VS228
Y688C	O15553	-2	6.276	1.27	0.02	1	0.998	0	1	11.83	?	VS228
M694I	O15553	1	5.911	1.962	0.39	0.786	0.337	0	1	2.656	0.121	VS228
M694K	O15553	-1	5.911	1.962	0.32	0.937	0.676	0	1	9.334	?	VS228
M694L	O15553	2	5.911	1.962	0.7	0.01	0.022	0	0.984	0.008	0.156	VS228
M694V	O15553	1	5.911	1.962	0.5	0.772	0.337	1	0.983	3.622	0.122	VS228
K695M	O15553	-1	4.343	1.64	0.05	0.672	0.391	0	1	8.225	?	VS228
K695R	O15553	2	4.343	1.64	0.15	0.939	0.578	1	0	6.28	0.132	VS228
V704I	O15553	3	3.384	2.621	0.44	0.018	0.002	0	1	0.011	0.018	VS228
P705S	O15553	-1	4.421	1.407	0.14	1	0.999	0	1	14.83	?	VS228
I720M	O15553	1	5.387	1.231	0	1	1	0	1	12.53	?	VS228
V726A	O15553	0	3.147	2.195	1	0.001	0.002	1	0	0.003	0.069	VS228
F743L	O15553	0	5.838	1.268	0.02	1	0.979	1	1	16.33	?	VS228
P758S	O15553	-1	4.524	0.883	0.02	1	1	1	1	18.23	?	VS228
R761H	O15553	0	1.566	1.677	1	0	0	1	0	0.004	0.059	VS228
P780T	O15553	-1	4.137	1.881	0.01	0.261	0.042	0	1	14.87	?	VS228
V282E	O15554	-2	4.446	0	0	1	0.999	1	1	24.8	0.964	VS2168
V282M	O15554	1	4.446	0	0	1	1	1	1	25.6	0.928	VS2168
R352H	O15554	0	4.488	0	0	1	0.998	1	1	28.3	?	VS2168
C408G	O43167	-3	6.063	0.658	0	0.977	0.786	1	0.999	20.7	0.836	VS2168
R192H	O43172	0	5.514	0.069	0	1	0.998	1	1	33	?	VS2168
P315L	O43172	-3	6.185	0.683	0.07	0.999	0.991	1	1	25.7	?	VS2168
R135W	O43175	-3	5.701	0.392	0	1	0.997	1	1	32	0.85	VS2168
G140R	O43175	-2	4.46	0	0	1	1	1	1	34	?	VS2168
R163Q	O43175	1	5.707	0.185	0	1	0.999	1	1	37	?	VS2168
V261M	O43175	1	4.557	0.752	0	1	0.993	1	1	34	?	VS2168
A373T	O43175	0	4.319	0.465	0.06	0.994	0.823	0	0.752	15.47	?	VS2168
G377S	O43175	0	4.453	0.073	0.02	0.999	0.959	1	1	15.4	?	VS2168
V425M	O43175	1	4.325	1.239	0.02	0.996	0.894	1	0.999	24	?	VS2168
V490M	O43175	1	4.286	1.674	0	0.975	0.577	1	0.068	19.42	?	VS2168
R41Q	O43186	1	5.73	0.39	0.04	0.998	0.988	1	1	17.35	?	VS2168
R41W	O43186	-3	5.73	0.39	0	1	0.996	1	1	16.77	?	VS2168
E42K	O43186	1	6.571	0.388	0.03	0.997	0.989	1	1	17.21	?	VS2168
V66I	O43186	3	4.201	1.043	1	0.033	0.014	1	1	3.406	?	VS2168
E80A	O43186	-1	6.581	0.296	0	0.991	0.989	1	1	12.11	?	VS2168
K88N	O43186	0	5.846	0.275	0	0.999	0.966	1	1	15.83	?	VS2168
R90W	O43186	-3	5.73	0.126	0	1	0.986	1	1	17.25	?	VS2168
R115Q	O43186	1	5.713	0.458	0.58	0.999	0.899	1	1	17.37	?	VS2168
V242M	O43186	1	5.297	1.45	1	0.126	0.011	0	1	0.013	?	VS2168
L289M	O43272	2	3.521	2.355	?	?	?	?	?	?	0.191	VS2168
P406L	O43272	-3	5.446	1.481	?	?	?	?	?	?	?	VS2168
D426N	O43272	1	6.01	0.38	?	?	?	?	?	?	?	VS2168
V427M	O43272	1	4.576	1.694	?	?	?	?	?	?	?	VS2168
R431H	O43272	0	4.634	1.99	?	?	?	?	?	?	?	VS2168
L441P	O43272	-3	4.893	0.486	?	?	?	?	?	?	?	VS2168
R453C	O43272	-3	5.34	0.186	?	?	?	?	?	?	?	VS2168
A455S	O43272	1	4.365	2.556	?	?	?	?	?	?	0.109	VS2168
T466M	O43272	-1	5.207	1.639	?	?	?	?	?	?	?	VS2168
A472T	O43272	0	3.387	2.683	?	?	?	?	?	?	?	VS2168
Q521E	O43272	2	4.052	2.056	?	?	?	?	?	?	?	VS2168
Q521R	O43272	1	4.052	2.056	?	?	?	?	?	?	?	VS2168
Y163C	O43291	-2	6.149	0.087	?	?	?	?	?	?	?	VS2168
R1116C	O43306	-3	5.144	0.268	0	1	1	1	1	24.9	0.914	VS2168
G55A	O43307	0	5.662	0.452	0.14	0.968	0.893	1	1	21	?	VS2168
R290H	O43307	0	5.345	0.199	?	?	?	?	?	?	0.976	VS2168
E401K	O43307	1	5.165	0.031	?	?	?	?	?	?	0.993	VS2168
R45W	O43316	-3	4.871	0.174	?	?	?	?	?	?	?	VS2168
R129W	O43316	-3	4.91	0	?	?	?	?	?	?	0.791	VS2168
R141W	O43316	-3	1.372	0.982	?	?	?	?	?	?	?	VS2168
R172W	O43316	-3	4.89	0.139	?	?	?	?	?	?	0.838	VS2168
R68L	O43320	-2	5.13	1.04	?	?	?	?	?	?	?	VS2168
L162P	O43323	-3	5.276	0.131	0	1	1	1	1	23.3	0.978	VS2168
Q186K	O43364	1	5.898	0.153	0	1	1	1	1	20.1	?	VS2168
V65M	O43379	1	4.47	0.39	0	1	1	1	1	28.4	?	VS2168
W224S	O43379	-3	7.077	0.184	0	1	0.999	1	1	25.9	?	VS2168
R438H	O43379	0	4.767	0	0	1	1	1	1	34	?	VS2168
D511N	O43379	1	4.833	0.137	0.04	0.828	0.349	1	1	25.6	?	VS2168
E526K	O43379	1	4.508	0	0.36	1	0.999	1	1	31	0.849	VS2168
P493S	O43395	-1	5.566	0.199	0	1	1	1	1	31	?	VS2168
T494M	O43395	-1	5.58	0.375	0	1	0.999	1	1	28	0.829	VS2168
P51S	O43405	-1	5.694	0.231	0.1	0.984	0.867	1	1	19.74	?	VS2168
V66G	O43405	-3	4.549	0.839	0	0.986	0.855	1	1	17.03	?	VS2168
G87V	O43405	-3	4.679	0.235	0.01	1	1	1	1	25	?	VS2168
G87W	O43405	-2	4.679	0.235	0	1	1	1	1	23.7	?	VS2168
G88E	O43405	-2	4.679	0.235	0.15	1	1	1	1	28.2	?	VS2168
I109N	O43405	-3	5.03	0.942	0.09	0.956	0.828	1	1	26.1	?	VS2168
I109T	O43405	-1	5.03	0.942	0.36	0.503	0.259	1	1	17.92	?	VS2168
W117R	O43405	-3	7.858	0.244	0.12	0.999	0.999	1	1	24.4	?	VS2168
A119T	O43405	0	3.721	1.884	0.4	0	0.003	1	1	15.72	?	VS2168
C162Y	O43405	-2	6.844	0	0	0.998	0.994	1	1	23.8	?	VS2168
M512T	O43405	-1	6.864	0.78	0	0.99	0.979	1	1	20.8	?	VS2168
F527C	O43405	-2	5.123	0.252	0	1	0.999	1	1	22.6	?	VS2168
C542Y	O43405	-2	6.783	0.252	0	0.998	0.994	1	1	20.2	?	VS2168
A654D	O43424	-2	5.007	0.198	?	?	?	?	?	?	0.961	VS2168
A654T	O43424	0	5.007	0.198	?	?	?	?	?	?	0.888	VS2168
L656V	O43424	1	4.423	0	?	?	?	?	?	?	?	VS2168
R219Q	O43426	1	4.982	0.096	0	0.999	0.984	1	1	35	?	VS2168
M87I	O43462	1	6.423	0.794	0.08	0.999	0.994	1	1	29	?	VS2168
W226L	O43462	-2	6.692	0.128	0.55	1	0.999	1	1	25.8	0.865	VS2168
H227L	O43462	-3	6.151	0.128	0.53	1	0.999	1	1	24.5	0.86	VS2168
R429H	O43462	0	5.404	0.961	0	1	0.995	1	1	27.7	0.872	VS2168
F464S	O43462	-2	4.663	1.134	0.47	0.994	0.917	1	1	28.4	0.826	VS2168
F475S	O43462	-2	4.481	1.45	0.05	0.998	0.924	1	1	19.09	0.834	VS2168
N508S	O43462	1	5.363	0.713	0.02	1	0.998	1	1	25.1	?	VS2168
R404W	O43464	-3	4.346	1.375	0	1	0.993	1	1	19.78	?	VS2168
R373C	O43490	-3	2.041	1.949	0.02	0.936	0.162	1	0	6.275	?	VS2168
G125V	O43502	-3	6.3	0.075	0	1	1	1	1	24.4	0.934	VS2168
L138F	O43502	0	5.403	0.142	0	1	0.991	1	1	8.789	?	VS2168
D159N	O43502	1	6.77	0	0	1	1	1	1	34	0.784	VS2168
G162E	O43502	-2	6.296	0.068	0	1	0.998	1	1	27.7	?	VS2168
Q178P	O43502	-1	6.155	1.14	0.01	0.061	0.063	1	1	13.85	?	VS2168
R258H	O43502	0	6.524	0.196	?	1	0.998	1	1	33	0.81	VS2168
T287A	O43502	0	6.237	0.336	0.1	1	0.997	1	1	19.98	?	VS2168
R366Q	O43502	1	5.819	1.681	0.01	0.998	0.84	1	1	16.71	0.103	VS2168
N390D	O43505	1	6.229	0.357	0.62	0.948	0.644	1	1	16.65	0.839	VS2168
A406V	O43505	0	4.411	2.252	0.67	0.077	0.024	1	0.902	9.6	0.132	VS2168
S28R	O43511	-1	4.567	2.001	0.06	0.825	0.594	1	1	16.26	?	VS228
E29Q	O43511	2	4.825	2.415	0.47	0.662	0.298	1	1	15.31	?	VS228
Y78C	O43511	-2	6.257	0.194	0	1	1	1	1	19.73	0.811	VS228
S90L	O43511	-2	4.904	0.12	0	1	0.993	1	1	19.98	?	VS228
G102R	O43511	-2	5.109	0	0	1	1	1	1	22.9	0.881	VS228
Y105C	O43511	-2	5.355	1.173	0	0.999	0.976	1	1	14.75	?	VS228
A106D	O43511	-2	4.768	0.763	0	0.999	0.985	1	1	21.6	0.889	VS228
L117F	O43511	0	4.332	0.251	0	1	0.998	1	1	26.6	?	VS228
P123S	O43511	-1	5.602	0.349	0.1	0.999	0.986	1	1	25.9	?	VS228
T132I	O43511	-1	5.433	0.251	0	1	0.999	1	1	28.2	?	VS228
S133T	O43511	1	4.897	0.251	0.01	1	1	1	1	25.9	?	VS228
S137P	O43511	-1	4.87	0.377	0	1	0.999	1	1	26.1	?	VS228
V138F	O43511	-1	4.313	0.95	0.02	0.996	0.983	1	1	22.2	?	VS228
G139A	O43511	0	5.078	0.251	0	1	1	1	1	27.8	?	VS228
M147V	O43511	1	6.94	0.114	0	1	0.999	1	1	23.4	?	VS228
T193I	O43511	-1	5.35	0.501	0	0.929	0.821	1	1	11.6	?	VS228
G209V	O43511	-3	5.109	0	0	1	1	1	1	26.8	?	VS228
L236P	O43511	-3	4.322	0.315	0	0.998	0.98	1	1	24.7	?	VS228
V239D	O43511	-3	3.452	1.668	0	0.845	0.892	1	1	23	?	VS228
S252P	O43511	-1	4.567	0.752	0.02	1	0.997	1	1	25.2	?	VS228
D271H	O43511	-1	5.538	0.393	0.01	1	1	1	1	21.5	?	VS228
V281I	O43511	3	3.242	1.541	0.4	0.012	0.027	1	1	6.725	0.04	VS228
F335L	O43511	0	5.008	0.742	0.72	0.997	0.977	1	1	16.3	?	VS228
K369E	O43511	1	4.885	0.745	0.28	1	0.99	1	1	29.8	?	VS228
A372V	O43511	0	3.875	1.039	0	0.998	0.978	1	1	34	?	VS228
E384G	O43511	-2	5.571	0.041	0	1	1	1	1	26.6	?	VS228
S391N	O43511	1	4.357	1.133	0.08	1	0.995	1	1	29.9	?	VS228
N392Y	O43511	-2	5.927	0.049	0	1	1	1	1	25.4	?	VS228
V402M	O43511	1	3.242	1.494	0.07	0.984	0.903	1	1	21.9	?	VS228
R409H	O43511	0	5.851	0.114	0	1	1	1	1	29.6	?	VS228
R409P	O43511	-2	5.851	0.114	0	1	1	1	1	25.4	?	VS228
T410M	O43511	-1	4.299	1.041	0	1	0.996	1	1	23.6	0.858	VS228
A411P	O43511	-1	4.214	1.159	0.05	1	0.997	1	1	21.6	?	VS228
T416P	O43511	-1	5.45	0.076	0	1	0.995	1	1	19.47	?	VS228
L445W	O43511	-2	4.343	0.136	0	1	1	1	1	26.5	?	VS228
Q446R	O43511	1	5.82	0.666	0.01	1	0.997	1	1	20.8	?	VS228
I455F	O43511	0	3.633	1.285	0.07	1	0.988	1	1	20.6	?	VS228
N457K	O43511	0	5.93	0	0.01	1	1	1	0.999	21.4	0.832	VS228
V480D	O43511	-3	3.526	2.134	0.02	0.988	0.905	1	1	22.5	?	VS228
I490L	O43511	2	4.066	1.249	0.34	0.981	0.799	1	0.995	22.1	?	VS228
G497S	O43511	0	5.109	0	0	1	1	1	1	36	?	VS228
T508N	O43511	0	5.378	0.441	0.01	1	0.999	1	1	27.2	?	VS228
Q514R	O43511	1	6.023	0	0.03	1	0.999	1	1	32	?	VS228
Y530H	O43511	2	6.287	0	0.02	1	0.999	1	1	26.2	?	VS228
Y530S	O43511	-2	6.287	0	0	1	0.999	1	1	25.8	?	VS228
S552I	O43511	-2	4.69	1.032	0	0.996	0.953	1	0.995	22.3	?	VS228
Y556C	O43511	-2	4.973	1.035	0	1	0.995	1	0.999	18.52	?	VS228
Y556H	O43511	2	4.973	1.035	0	1	0.994	1	0.999	22.2	?	VS228
N558K	O43511	0	5.92	0.112	0	1	0.999	1	0.913	18.83	0.799	VS228
C565Y	O43511	-2	5.519	1.967	0.01	0.714	0.458	0	0.581	16.13	?	VS228
V653A	O43511	0	3.997	1.23	0.86	0.999	0.977	1	1	21.9	?	VS228
S666F	O43511	-2	4.666	0.844	0.11	0.988	0.964	1	0.966	19.61	?	VS228
F667C	O43511	-2	5.196	0	0	1	1	1	1	19.62	0.878	VS228
G672E	O43511	-2	3.601	1.506	0	0.975	0.838	1	0.998	18.39	?	VS228
L676Q	O43511	-2	4.152	0.806	0	0.999	0.991	0	1	13.93	?	VS228
S694P	O43511	-1	3.654	1.637	0.02	0.917	0.633	1	1	17.52	?	VS228
T721M	O43511	-1	5.332	0.561	0	1	0.999	1	1	22.7	?	VS228
H723R	O43511	0	7.328	0.077	0.04	1	1	1	0.999	21.2	?	VS228
D724N	O43511	1	5.596	0.077	0.02	1	0.998	1	0.999	29.1	?	VS228
M775T	O43511	-1	5.362	2.989	0.23	0.275	0.051	1	0.986	12.29	?	VS228
N45T	O43520	0	3.857	2.855	0.16	0.666	0.112	1	0.916	11.71	?	VS228
L127P	O43520	-3	4.089	0.338	0	1	0.998	1	1	20.3	0.935	VS228
K203E	O43520	1	3.662	1.683	1	0.034	0.075	1	0.65	4.033	?	VS228
P209T	O43520	-1	4.853	1.174	0.35	1	1	1	1	14.74	0.838	VS228
L288S	O43520	-2	4.119	0.021	0	0.999	0.962	1	1	19.84	0.919	VS228
G308D	O43520	-1	4.988	0	0	1	1	1	1	21.2	0.893	VS228
G308V	O43520	-3	4.988	0	0	1	1	1	1	19.48	0.961	VS228
I344F	O43520	0	4.848	0	0	1	0.998	1	1	18.46	0.854	VS228
S403Y	O43520	-2	4.788	0	0	0.998	0.973	1	1	23.9	?	VS228
R412P	O43520	-2	5.067	0.173	0	1	0.999	1	1	29.7	0.956	VS228
S453Y	O43520	-2	4.788	0	0	1	0.999	1	1	27.9	?	VS228
D454G	O43520	-1	5.096	0	0	1	0.999	1	1	26.1	0.98	VS228
T456M	O43520	-1	4.819	0	0	1	0.999	1	1	27.1	0.935	VS228
Y500H	O43520	2	3.763	2.175	0.5	0.347	0.483	0	1	6.107	?	VS228
H535L	O43520	-3	6.612	0	0	0.975	0.856	1	1	20.6	0.864	VS228
D554N	O43520	1	5.096	0	0	1	0.999	1	1	22.6	0.929	VS228
R600Q	O43520	1	5.069	0	0	1	0.998	1	1	36	0.95	VS228
R600W	O43520	-3	5.069	0	0	1	1	1	1	22.8	0.979	VS228
R628W	O43520	-3	4.933	0.459	0	1	1	1	1	19.59	0.983	VS228
I661T	O43520	-1	3.807	1.189	0	1	0.998	1	1	23.2	0.962	VS228
D688G	O43520	-1	4.078	1.26	0.22	1	0.999	1	1	18.01	?	VS228
I694T	O43520	-1	4.223	1.04	0	1	0.998	1	1	23.1	0.963	VS228
G733R	O43520	-2	4.988	0	0	1	1	1	1	29.6	0.983	VS228
F853S	O43520	-2	4.656	0.658	0	1	0.997	1	1	28.4	0.957	VS228
R867C	O43520	-3	5.067	0.024	0	1	0.999	1	1	23.3	0.98	VS228
G892R	O43520	-2	4.988	0	0	1	1	1	1	29.5	0.983	VS228
S1012I	O43520	-2	4.788	0	0.08	0.999	0.996	1	1	23.2	0.967	VS228
G1040R	O43520	-2	4.973	0.215	0	1	0.999	1	1	17.56	0.984	VS228
D305G	O43525	-1	5.44	0	0	1	0.999	1	1	24.7	0.989	VS2168
W309R	O43525	-3	7.035	0	0	1	0.999	1	1	22.8	0.919	VS2168
G310V	O43525	-3	4.703	0	0	1	1	1	1	26.9	0.893	VS2168
P574S	O43525	-1	3.741	1.02	0.06	1	0.999	1	1	23.2	?	VS2168
R207Q	O43526	1	4.975	0	0.04	1	0.997	1	1	29.7	0.8	VS2168
R207W	O43526	-3	4.975	0	0	1	0.999	1	1	20.3	0.919	VS2168
M208V	O43526	1	7.036	0.186	0.03	0.992	0.937	1	1	19.84	0.881	VS2168
R214W	O43526	-3	4.975	0	0	1	1	1	1	14.17	0.953	VS2168
H228Q	O43526	0	6.976	0	0	0.999	0.982	1	1	16.55	0.765	VS2168
L243F	O43526	0	4.812	0.076	0	0.963	0.949	1	1	18.95	?	VS2168
S247W	O43526	-3	4.503	0.127	0	1	0.996	1	1	19.98	?	VS2168
Y284C	O43526	-2	6.081	0.556	0.05	0.999	0.95	1	1	16.34	0.984	VS2168
A306T	O43526	0	4.898	0.091	0.01	0.998	0.924	1	1	17.05	?	VS2168
R333Q	O43526	1	4.972	0.186	0.15	1	0.971	1	1	32	?	VS2168
K554N	O43526	0	5.377	0.094	?	?	?	?	?	?	?	VS2168
P415L	O43541	-3	4.874	0.797	0	1	1	1	1	25.4	?	VS2168
C484F	O43541	-2	6.296	0.408	0	1	0.998	1	1	22.9	?	VS2168
T241M	O43542	-1	3.927	2.837	0.33	0.541	0.19	0	1	11.27	0.091	VS2168
G113C	O43548	-3	5.145	0	0	1	1	1	1	27.7	?	VS2168
T36R	O43556	-1	4.335	1.385	0.44	0.932	0.888	1	0.776	14.14	0.094	VS2168
H60P	O43556	-2	6.559	0.281	0.02	1	0.997	1	1	24.9	0.833	VS2168
H60R	O43556	0	6.559	0.281	0.02	1	0.997	1	1	25.2	0.825	VS2168
M92T	O43556	-1	5.876	0.172	?	?	?	?	?	?	?	VS2168
W100G	O43556	-2	6.866	0	?	?	?	?	?	?	?	VS2168
G112R	O43556	-2	4.998	0	?	?	?	?	?	?	0.839	VS2168
Y115C	O43556	-2	5.573	0	?	?	?	?	?	?	0.794	VS2168
L175S	O43556	-2	4.496	0	?	?	?	?	?	?	?	VS2168
S177C	O43556	-1	4.973	0	?	?	?	?	?	?	?	VS2168
L184P	O43556	-3	4.496	0	?	?	?	?	?	?	0.807	VS2168
L196R	O43556	-2	4.496	0	?	?	?	?	?	?	0.777	VS2168
W270R	O43556	-3	6.866	0	?	?	?	?	?	?	?	VS2168
C271Y	O43556	-2	6.856	0	?	?	?	?	?	?	?	VS2168
E143K	O43570	1	5.611	0	?	?	?	?	?	?	?	VS2168
A230T	O43586	0	4.806	1.186	0.25	0.99	0.469	1	0.999	19.23	?	VS2168
E250K	O43586	1	4.847	0.063	0.02	1	1	1	1	22.2	?	VS2168
E250Q	O43586	2	4.847	0.063	0.01	1	1	1	1	18.64	?	VS2168
D1012N	O43593	1	5.294	0.425	0	0.99	0.574	1	0.999	19.29	?	VS2168
T1022A	O43593	0	-0.326	0.932	0.49	0	0	0	1	0.021	?	VS2168
V1136D	O43593	-3	4.767	0.734	?	?	?	?	?	?	?	VS2168
T42I	O43602	-1	5.497	0.093	0	?	?	?	?	?	?	VS228
L43S	O43602	-2	5.176	0.093	0	?	?	?	?	?	?	VS228
S47R	O43602	-1	4.53	0.581	0	0	0	1	1	11.1	?	VS228
K50N	O43602	0	5.2	0.093	0	?	?	?	?	?	?	VS228
R59H	O43602	0	5.39	0	0	?	?	?	?	?	?	VS228
R59L	O43602	-2	5.39	0	0	?	?	?	?	?	?	VS228
N60D	O43602	1	6.2	0	0	0.221	0.069	1	1	11.46	?	VS228
D62N	O43602	1	5.394	0	0	?	?	?	?	?	?	VS228
G67E	O43602	-2	5.476	0	0.01	?	?	?	?	?	?	VS228
A71S	O43602	1	5.708	0	1	0.705	0.671	?	?	?	?	VS228
R78L	O43602	-2	5.39	0	0.06	?	?	?	?	?	?	VS228
D86H	O43602	-1	5.377	0.303	0	?	?	?	?	?	?	VS228
R89G	O43602	-2	5.39	0	0	?	?	?	?	?	?	VS228
L97R	O43602	-2	5.179	0	1	0.999	0.962	?	?	?	?	VS228
G100A	O43602	0	5.476	0	0.01	?	?	?	?	?	?	VS228
R102S	O43602	-1	5.39	0	1	0.988	0.679	?	?	?	?	VS228
I104T	O43602	-1	6.006	0	0.68	?	?	?	?	?	?	VS228
Y125D	O43602	-3	6.455	0.167	0.1	?	?	?	?	?	?	VS228
Y125H	O43602	2	6.455	0.167	0.06	?	?	?	?	?	?	VS228
R178C	O43602	-3	5.343	0.523	0.03	?	?	?	?	?	?	VS228
R178L	O43602	-2	5.343	0.523	1	1	0.998	?	?	?	?	VS228
R186C	O43602	-3	5.387	0.167	0	?	?	?	?	?	?	VS228
P191L	O43602	-3	5.73	0.167	0.4	?	?	?	?	?	?	VS228
P191R	O43602	-2	5.73	0.167	0.5	?	?	?	?	?	?	VS228
R192W	O43602	-3	5.387	0.167	0	0.991	0.911	1	0.995	18.94	?	VS228
R196H	O43602	0	5.39	0	0.02	?	?	?	?	?	?	VS228
N200I	O43602	-3	6.197	0.167	0.07	?	?	?	?	?	?	VS228
N200K	O43602	0	6.197	0.167	0	?	?	?	?	?	?	VS228
T203A	O43602	0	5.497	0.167	0	?	?	?	?	?	?	VS228
T203R	O43602	-1	5.497	0.167	0.01	?	?	?	?	?	?	VS228
I214T	O43602	-1	6.003	0.167	0	?	?	?	?	?	?	VS228
T222I	O43602	-1	4.092	1.139	0.29	?	?	?	?	?	?	VS228
G223E	O43602	-2	5.473	0.167	1	?	?	?	?	?	?	VS228
G223V	O43602	-3	5.473	0.167	0.94	0.106	0.151	?	?	?	?	VS228
V236I	O43602	3	5.448	0.256	0.18	?	?	?	?	?	?	VS228
F243L	O43602	0	6.132	0	1	0.013	0.015	?	?	?	?	VS228
I250N	O43602	-3	5.994	0.281	0.25	?	?	?	?	?	?	VS228
I250T	O43602	-1	5.994	0.281	0.34	?	?	?	?	?	?	VS228
A251S	O43602	1	5.705	0.072	0.3	0.004	0.002	1	1	1.217	0.154	VS228
A251V	O43602	0	5.705	0.072	0.46	0.138	0.04	1	1	11.15	?	VS228
G253D	O43602	-1	5.473	0.072	0.22	?	?	?	?	?	?	VS228
L16R	O43612	-2	3.707	1.089	0.01	0.971	0.9	1	0.851	25.1	?	VS2168
K255E	O43707	1	4.705	0	0	0.535	0.658	1	1	34	?	VS2168
T259I	O43707	-1	4.963	0	0	1	0.999	1	1	26.5	0.813	VS2168
S262F	O43707	-2	5.129	0	0	1	0.999	1	1	28.6	?	VS2168
S262P	O43707	-1	5.129	0	0.02	1	0.995	1	1	27.6	?	VS2168
A427T	O43707	0	3.839	1.126	0.92	0.003	0.023	1	1	7.794	?	VS2168
N748D	O43707	1	5.008	0.02	0	0.983	0.985	1	1	20.3	?	VS2168
D19N	O43734	1	4.826	0.681	?	?	?	?	?	?	?	VS2168
T536I	O43734	-1	5.387	0.823	?	?	?	?	?	?	0.801	VS2168
R249H	O43766	0	5.095	0.081	?	?	?	?	?	?	0.899	VS2168
R133W	O43772	-3	6.625	0.122	0.02	1	1	1	1	19.67	0.938	VS2168
D231H	O43772	-1	7.253	0	0	1	1	1	1	33	0.932	VS2168
Q238R	O43772	1	6.929	0	0	1	1	1	1	32	0.899	VS2168
N114D	O43790	1	5.774	0.088	0.01	1	1	1	0.996	26.3	?	VS2168
N114H	O43790	1	5.774	0.088	0	1	1	1	0.998	23	?	VS2168
E402K	O43790	1	4.501	0	0	1	0.994	1	1	33	?	VS2168
E402Q	O43790	2	4.501	0	0	1	0.999	1	1	27.5	?	VS2168
L409P	O43790	-3	4.729	0	0	1	0.998	1	1	23	?	VS2168
L410P	O43790	-3	4.723	0.058	0	1	0.998	1	1	21.5	?	VS2168
E413D	O43790	2	4.498	0.017	0	0.998	0.98	1	0.752	18.68	?	VS2168
E413K	O43790	1	4.498	0.017	0.02	0.999	0.974	1	1	34	?	VS2168
R112W	O43819	-3	2.324	1.741	0	0.937	0.567	0	1	12.63	?	VS2168
R114H	O43819	0	5.209	1.224	0.54	1	0.958	1	1	19.95	?	VS2168
R120W	O43819	-3	4.239	1.871	0.06	0.997	0.881	1	1	18.77	?	VS2168
C133Y	O43819	-2	8.066	0	0	0.998	0.974	1	1	22.8	0.989	VS2168
E140K	O43819	1	6.222	0.187	0.01	1	1	1	1	20.4	0.982	VS2168
R171W	O43819	-3	5.685	0.145	0	1	1	1	1	14.14	0.969	VS2168
G193S	O43819	0	5.622	0.081	0	1	1	1	1	17.83	0.959	VS2168
S225F	O43819	-2	4.746	0.994	0	0.999	0.967	1	1	14.72	?	VS2168
M258T	O43819	-1	7.401	0.947	0	0.932	0.674	1	1	10.83	0.856	VS2168
A259V	O43819	0	4.553	2.262	0.2	0.949	0.111	0	0.861	3.758	?	VS2168
G20D	O43826	-1	4.878	0.743	?	1	0.998	?	?	?	?	VS228
Y24H	O43826	2	6.43	0.572	?	0.991	0.978	?	?	?	?	VS228
N27K	O43826	0	6.786	0.631	?	0.947	0.856	?	?	?	?	VS228
R28C	O43826	-3	6.647	0.726	?	1	1	?	?	?	?	VS228
R28H	O43826	0	6.647	0.726	?	1	1	?	?	?	?	VS228
G50E	O43826	-2	4.967	0.224	?	1	1	?	?	?	?	VS228
G50R	O43826	-2	4.967	0.224	?	1	1	?	?	?	?	VS228
S54R	O43826	-1	4.885	0.201	?	1	0.999	?	?	?	?	VS228
S55R	O43826	-1	4.885	0.201	?	0.999	0.986	?	?	?	?	VS228
G68R	O43826	-2	4.979	0.201	?	1	1	?	?	?	?	VS228
L85P	O43826	-3	4.329	0.757	?	0.971	0.905	?	?	?	?	VS228
G88D	O43826	-1	5.035	0	?	0.999	0.992	?	?	?	?	VS228
W118R	O43826	-3	6.726	0	?	1	0.999	?	?	?	?	VS228
Q133P	O43826	-1	7.189	0.081	?	0.708	0.653	?	?	?	?	VS228
A148V	O43826	0	5.158	0.166	?	0.921	0.873	?	?	?	?	VS228
G149E	O43826	-2	5.027	0.086	?	0.986	0.956	?	?	?	?	VS228
G150R	O43826	-2	4.615	0.905	?	0.248	0.252	?	?	?	?	VS228
P153L	O43826	-3	6.379	0	?	1	0.999	?	?	?	?	VS228
C176R	O43826	-3	7.482	0.32	?	0.988	0.898	?	?	?	?	VS228
C183R	O43826	-3	7.534	0	?	0.992	0.932	?	?	?	?	VS228
P191L	O43826	-3	6.371	0.086	?	0.997	0.986	?	?	?	?	VS228
L229P	O43826	-3	4.655	0.215	?	0.967	0.948	?	?	?	?	VS228
W246R	O43826	-3	6.718	0.094	?	1	1	?	?	?	?	VS228
I278N	O43826	-3	5.812	0.636	?	0.997	0.976	?	?	?	?	VS228
R300C	O43826	-3	6.788	0.093	?	1	1	?	?	?	?	VS228
R300H	O43826	0	6.788	0.093	?	1	0.998	?	?	?	?	VS228
H301P	O43826	-2	8.176	0.093	?	0.97	0.845	?	?	?	?	VS228
G339C	O43826	-3	5.019	0.21	?	1	1	?	?	?	?	VS228
G339D	O43826	-1	5.019	0.21	?	1	1	?	?	?	?	VS228
A367T	O43826	0	5.154	0.242	?	0.998	0.932	?	?	?	?	VS228
A373D	O43826	-2	5.154	0.178	?	0.989	0.974	?	?	?	?	VS228
G376S	O43826	0	5.004	0.304	?	1	0.999	?	?	?	?	VS228
L132P	O43837	-3	5.265	0.475	0	0.996	0.983	1	1	22.5	0.947	VS2168
R169W	O43896	-3	5.295	0.248	0	1	0.996	1	1	35	?	VS2168
M182L	O43897	2	7.679	0	0.05	0.976	0.98	1	1	33	?	VS2168
V238A	O43897	0	5.798	0	0.03	0.498	0.139	1	1	13.97	?	VS2168
I629V	O43897	3	5.871	0.136	0.11	0.981	0.879	1	1	13.85	?	VS2168
R15C	O43918	-3	5.276	1.358	0	1	0.998	1	1	25.1	0.933	VS2168
R15L	O43918	-2	5.276	1.358	0	1	0.997	1	1	27.5	0.851	VS2168
T16M	O43918	-1	5.972	1.381	0.01	1	0.999	1	1	22.8	0.851	VS2168
A21V	O43918	0	4.712	1.509	0	0.999	0.996	1	1	28.5	?	VS2168
L28P	O43918	-3	4.736	1.507	0	1	0.999	1	1	21.2	0.884	VS2168
L29P	O43918	-3	4.729	1.638	0	1	0.999	1	1	21	0.894	VS2168
F77S	O43918	-2	6.852	0.538	0.01	0.999	0.996	1	1	20.5	0.838	VS2168
W78R	O43918	-3	8.229	0.477	0.03	1	0.999	1	1	19.25	0.89	VS2168
V80L	O43918	1	5.76	0.904	0.34	0.76	0.357	1	1	16.6	?	VS2168
K83E	O43918	1	6.009	0.302	0	0.999	0.995	1	1	24.8	?	VS2168
Y85C	O43918	-2	8.563	0.578	0.03	0.999	0.964	1	1	17.95	0.848	VS2168
Y90C	O43918	-2	8.622	0.271	0.01	1	0.999	1	1	17.03	0.97	VS2168
L93R	O43918	-2	4.895	0.606	0.01	1	0.999	1	1	22.2	0.958	VS2168
G228W	O43918	-2	4.969	0.667	0	1	1	1	1	14.46	?	VS2168
P252L	O43918	-3	1.282	1.273	0.36	0	0	0	1	2.419	0.076	VS2168
E298K	O43918	1	5.651	0.317	0.29	0.999	0.995	1	1	12.96	?	VS2168
V301M	O43918	1	5.716	1.052	0.01	1	0.984	1	0.998	17.8	?	VS2168
G305S	O43918	0	5.042	0.297	0.07	1	1	1	1	26.5	?	VS2168
C311Y	O43918	-2	6.442	0.272	0	1	0.999	1	1	21.9	0.958	VS2168
P326L	O43918	-3	4.761	0.432	0.02	1	0.999	1	0.999	16.5	0.913	VS2168
P326Q	O43918	-1	4.761	0.432	0.01	1	1	1	0.761	15.89	?	VS2168
R328Q	O43918	1	4.485	2.465	0.59	0.271	0.023	0	1	10.65	0.135	VS2168
P539L	O43918	-3	4.66	0.431	0	1	0.997	1	1	19.81	0.89	VS2168
Y174C	O43929	-2	7.105	0.09	?	?	?	?	?	?	0.832	VS2168
R581P	O43933	-2	4.67	1.321	0.01	0.999	0.949	1	1	21.8	0.86	VS2168
L590R	O43933	-2	3.923	0.337	0.55	1	0.989	1	1	24	0.874	VS2168
G593R	O43933	-2	4.88	0.226	0.72	1	0.999	1	1	29.6	0.807	VS2168
L664P	O43933	-3	3.846	0.513	0	0.987	0.875	1	1	22.1	0.977	VS2168
L705W	O43933	-2	3.893	0.395	?	?	?	?	?	?	0.854	VS2168
R798G	O43933	-2	2.786	2.704	?	?	?	?	?	?	?	VS2168
G843D	O43933	-1	4.891	0.453	?	?	?	?	?	?	0.987	VS2168
R948Q	O43933	1	5.295	0.219	?	?	?	?	?	?	?	VS2168
A1237E	O43933	-1	4.7	0.846	?	?	?	?	?	?	0.902	VS2168
P376R	O60216	-2	4.968	0.963	0.05	1	0.996	1	1	26.1	0.935	VS2168
C585R	O60216	-3	8.151	1.596	0.35	0.991	0.993	1	1	15.79	0.965	VS2168
C66W	O60220	-2	6.452	0.091	0	1	0.999	1	1	15.4	0.883	VS2168
P218S	O60243	-1	4.389	2.158	?	1	0.999	1	1	14.69	?	VS2168
R306Q	O60243	1	4.15	1.086	?	0.998	0.992	1	1	19.94	0.979	VS2168
R306W	O60243	-3	4.15	1.086	?	1	0.998	1	1	21.2	0.97	VS2168
R323Q	O60243	1	4.808	0	?	0.998	0.992	1	1	23.4	0.969	VS2168
R382W	O60243	-3	3.842	2.029	?	0.997	0.73	1	0.994	15.1	0.883	VS2168
M404V	O60243	1	5.107	2.899	?	0.077	0.013	1	1	8.713	0.212	VS2168
I108T	O60258	-1	6.277	0.765	0	0.992	0.971	1	1	22.9	?	VS2168
R177H	O60258	0	5.291	0.026	0	1	0.999	1	1	34	0.937	VS2168
N187S	O60258	1	5.136	1.507	0.21	0.88	0.636	1	1	19.59	?	VS2168
V15M	O60260	1	5.215	1.064	0	1	0.999	1	1	23.5	?	VS228
R33Q	O60260	1	4.87	1.909	0.77	0.983	0.712	0	1	9.265	0.169	VS228
P37L	O60260	-3	5.099	2.137	0.02	1	1	1	1	19.95	?	VS228
R42P	O60260	-2	5.006	1.881	0.01	0.998	0.976	1	1	21.2	?	VS228
A46P	O60260	-1	5.638	0.873	0	1	1	1	1	22.6	?	VS228
V56E	O60260	-2	4.332	2.075	0	0.998	0.979	1	1	25.8	?	VS228
A82E	O60260	-1	4.231	3.326	0.81	0.026	0.007	1	0	5.077	0.092	VS228
A92V	O60260	0	3.579	3.319	0.32	0.029	0.002	0	1	7.064	0.088	VS228
K161N	O60260	0	6.291	0.494	0	1	1	1	1	22	?	VS228
K211N	O60260	0	6.374	0.452	0	0.972	0.78	?	?	?	?	VS228
K211R	O60260	2	6.374	0.452	0.04	0.141	0.08	?	?	?	0.21	VS228
C212Y	O60260	-2	5.54	0.371	0	0.999	0.982	?	?	?	?	VS228
T240M	O60260	-1	5.227	1.703	0.02	0.884	0.317	?	?	?	?	VS228
T240R	O60260	-1	5.227	1.703	0.02	0.628	0.286	?	?	?	?	VS228
C253Y	O60260	-2	5.494	0.3	0	1	0.999	?	?	?	0.909	VS228
R256C	O60260	-3	5.301	1.626	0.02	1	0.964	?	?	?	0.878	VS228
R275W	O60260	-3	5.659	0.37	0	1	1	?	?	?	?	VS228
D280N	O60260	1	5.757	1.363	0.1	0.979	0.602	?	?	?	?	VS228
G284R	O60260	-2	5.307	0.594	0	1	1	?	?	?	0.955	VS228
C289G	O60260	-3	5.505	0.309	0	1	0.999	?	?	?	0.864	VS228
G328E	O60260	-2	5.24	0.562	0.09	1	0.998	?	?	?	?	VS228
R334C	O60260	-3	3.904	2.847	0.12	0.984	0.564	?	?	?	?	VS228
T351P	O60260	-1	4.812	2.768	0.18	0.978	0.828	?	?	?	?	VS228
R402C	O60260	-3	5.255	1.534	0	1	1	?	?	?	0.891	VS228
T415N	O60260	0	5.677	1.19	0	0.988	0.863	?	?	?	?	VS228
C418R	O60260	-3	5.228	0.9	0	1	0.998	?	?	?	0.853	VS228
G430D	O60260	-1	5.081	0.873	0	1	1	?	?	?	0.908	VS228
C431F	O60260	-2	5.219	0.793	0	1	1	?	?	?	?	VS228
P437L	O60260	-3	4.989	1.921	0.19	1	0.997	?	?	?	?	VS228
C441R	O60260	-3	5.151	1.074	0	1	1	?	?	?	0.818	VS228
E237V	O60282	-2	4.886	0.033	0	1	1	1	1	25.5	?	VS2168
D148Y	O60292	-3	2.856	1.602	0.02	1	0.972	1	1	22.3	?	VS2168
A8S	O60313	1	4.174	2.151	0.06	0.825	0.302	?	?	?	?	VS228
Y80C	O60313	-2	5.447	1.583	0.15	0.758	0.237	?	?	?	?	VS228
T95M	O60313	-1	2.557	1.391	0.02	0.298	0.09	?	?	?	0.169	VS228
Y102C	O60313	-2	5.911	0.064	0	0.999	0.995	?	?	?	0.902	VS228
E270K	O60313	1	4.115	0	0.16	0.996	0.836	?	?	?	0.923	VS228
L272P	O60313	-3	3.824	0	0	1	0.998	?	?	?	0.951	VS228
D273A	O60313	-2	4.658	0	0	1	0.996	?	?	?	?	VS228
R290Q	O60313	1	4.565	0.042	0.14	1	0.992	?	?	?	0.835	VS228
R290W	O60313	-3	4.565	0.042	0	1	0.998	?	?	?	?	VS228
G300E	O60313	-2	5.291	0.149	0	1	1	?	?	?	0.927	VS228
Q310R	O60313	1	4.889	0.105	0.2	0.4	0.228	?	?	?	0.786	VS228
T330S	O60313	1	4.83	0.105	0.01	0.999	0.996	?	?	?	?	VS228
A357T	O60313	0	4.713	0	0.18	0.959	0.721	?	?	?	?	VS228
V377I	O60313	3	4.564	0	0.2	0.982	0.431	?	?	?	?	VS228
I382M	O60313	1	4.861	0	0	1	0.999	?	?	?	0.817	VS228
L384F	O60313	0	3.821	0.062	0	0.994	0.918	?	?	?	?	VS228
L396P	O60313	-3	3.824	0	0	1	1	?	?	?	0.919	VS228
L396R	O60313	-2	3.824	0	0	1	1	?	?	?	0.909	VS228
P400A	O60313	-1	5.532	0	0	1	0.998	?	?	?	0.791	VS228
V402M	O60313	1	4.564	0	0.1	0.689	0.35	?	?	?	?	VS228
N430D	O60313	1	5.298	0	0.01	0.999	0.996	?	?	?	0.82	VS228
D438V	O60313	-3	4.658	0	0	1	0.999	?	?	?	0.9	VS228
G439V	O60313	-3	5.3	0	0	1	1	?	?	?	0.906	VS228
R445H	O60313	0	4.568	0.057	0	1	0.966	?	?	?	0.915	VS228
T449P	O60313	-1	4.833	0.057	0.01	0.995	0.929	?	?	?	?	VS228
T449R	O60313	-1	4.833	0.057	0.01	0.059	0.045	?	?	?	?	VS228
G459E	O60313	-2	5.3	0	0	1	0.987	?	?	?	0.935	VS228
K468E	O60313	1	4.143	0	0	0.984	0.602	?	?	?	0.873	VS228
D470G	O60313	-1	4.658	0	0.03	0.149	0.017	?	?	?	0.889	VS228
E487K	O60313	1	4.115	0	0.03	0.976	0.411	?	?	?	?	VS228
T503K	O60313	-1	4.836	0	0	0.999	0.994	?	?	?	0.844	VS228
K505N	O60313	0	4.126	0.159	0.01	0.958	0.477	?	?	?	?	VS228
L534R	O60313	-2	3.821	0.091	0.01	0.314	0.284	?	?	?	0.906	VS228
S545R	O60313	-1	4.5	0.091	0	0.998	0.991	?	?	?	?	VS228
C551Y	O60313	-2	7.256	0.091	0.07	0.998	0.994	?	?	?	0.85	VS228
R571H	O60313	0	4.571	0	0.02	1	0.996	?	?	?	0.833	VS228
L574P	O60313	-3	3.824	0	0	1	0.998	?	?	?	0.946	VS228
Y582C	O60313	-2	5.917	0	0	0.994	0.707	?	?	?	0.798	VS228
R590Q	O60313	1	4.571	0	0	1	0.992	?	?	?	0.874	VS228
R590W	O60313	-3	4.571	0	0	1	0.998	?	?	?	0.87	VS228
L593P	O60313	-3	3.821	0.059	0	1	0.998	?	?	?	0.936	VS228
S646L	O60313	-2	4.483	0.186	0.05	0.842	0.324	?	?	?	?	VS228
N728K	O60313	0	5.298	0	0.01	0.999	0.994	?	?	?	0.873	VS228
G768D	O60313	-1	5.3	0	0	1	0.999	?	?	?	0.904	VS228
R781W	O60313	-3	4.559	0.176	0.02	1	0.874	?	?	?	0.746	VS228
Q785R	O60313	1	4.877	0.074	0	0.958	0.604	?	?	?	?	VS228
S823Y	O60313	-2	3.85	1.272	0.04	0.845	0.123	?	?	?	?	VS228
Y841C	O60313	-2	5.879	0.317	0	0.997	0.751	?	?	?	0.876	VS228
R882L	O60313	-2	4.571	0	0	1	0.995	?	?	?	0.868	VS228
L887P	O60313	-3	3.824	0	0	0.999	0.993	?	?	?	0.96	VS228
V910D	O60313	-3	4.564	0	0	0.999	0.942	?	?	?	0.897	VS228
R932C	O60313	-3	4.571	0	0	1	0.981	?	?	?	0.902	VS228
L939P	O60313	-3	3.824	0	0	1	0.998	?	?	?	0.945	VS228
L949P	O60313	-3	3.706	0.577	0	0.994	0.879	?	?	?	0.952	VS228
R953G	O60315	-2	5.419	0.783	?	?	?	?	?	?	0.886	VS2168
Q1119R	O60315	1	5.437	1.265	?	?	?	?	?	?	?	VS2168
D253N	O60331	1	6.143	0	0	1	0.999	1	1	19.89	0.908	VS2168
Q98L	O60333	-2	5.227	0	0	1	1	1	1	29.6	0.944	VS2168
R405Q	O60353	1	4.034	0.994	0.17	0.98	0.874	1	0.992	17.68	0.916	VS2168
R511C	O60353	-3	4.942	0.386	0.22	1	0.999	1	1	28.2	0.983	VS2168
R511H	O60353	0	4.942	0.386	0.55	0.988	0.828	1	1	27.2	0.981	VS2168
G91W	O60393	-2	2.778	2.589	0	0.999	0.979	0	1	7.419	?	VS2168
R117W	O60393	-3	3.733	1.898	0.01	0.978	0.252	0	1	13.29	0.134	VS2168
S342T	O60393	1	2.898	2.801	0.5	0.48	0.084	0	1	10.11	0.097	VS2168
V350L	O60393	1	5.957	0	0	0.997	0.939	0	0.945	21	0.084	VS2168
R355H	O60393	0	5.494	0	0	1	0.998	1	0.999	22.2	?	VS2168
G17C	O60481	-3	4.444	2.081	0.01	1	1	1	1	17.51	0.783	VS2168
S109C	O60481	-1	2.625	1.4	0.01	0.992	0.869	0	0.981	13.03	?	VS2168
P217A	O60481	-1	3.273	1.026	0.04	0	0	1	0.943	13.69	?	VS2168
C253S	O60481	-1	7.29	0	0	0.995	0.99	1	1	21.4	0.886	VS2168
W255G	O60481	-2	9.102	0	0	1	0.997	1	1	18.05	0.901	VS2168
H286R	O60481	0	5.539	0	0	0.994	0.991	1	1	18.68	0.918	VS2168
H318N	O60481	1	5.533	0.062	0	0.999	0.999	1	1	20.7	0.813	VS2168
T323M	O60481	-1	6.357	0.089	0	1	0.995	1	1	20.6	0.898	VS2168
K405E	O60481	1	6.196	0.238	0	0.999	0.997	1	1	32	?	VS2168
A447G	O60481	0	4.969	1.941	0.21	0.984	0.956	1	1	11.79	0.176	VS2168
R570S	O60488	-1	5.179	0.031	?	?	?	?	?	?	0.948	VS2168
P1297L	O60494	-3	4.425	0.442	0	1	1	1	1	23.7	?	VS2168
W64S	O60500	-3	6.496	0.407	0	1	1	1	1	22.2	0.922	VS228
L96V	O60500	1	3.877	0.378	0.03	1	0.999	1	1	27.9	?	VS228
A107T	O60500	0	4.287	1.123	0.01	0.994	0.75	1	1	24.9	?	VS228
A107V	O60500	0	4.287	1.123	0.01	1	0.98	1	1	22.2	?	VS228
P167L	O60500	-3	4.322	0.552	1	1	1	1	1	22.9	0.891	VS228
I171N	O60500	-3	5.623	0.884	0	1	0.995	1	1	18.41	0.895	VS228
I173N	O60500	-3	3.453	1.297	0	0.97	0.659	1	1	18.04	?	VS228
N188I	O60500	-3	5.379	1.925	0.2	0.573	0.345	0	1	11.69	?	VS228
E189K	O60500	1	4.025	2.495	0.49	0.672	0.084	0	1	10.63	?	VS228
L237P	O60500	-3	3.877	0.47	0.07	0.981	0.664	1	1	22.6	?	VS228
R256W	O60500	-3	4.558	1.593	0	1	0.977	0	1	14.01	?	VS228
C265R	O60500	-3	6.606	0.299	0	1	1	1	1	16.32	0.926	VS228
G270C	O60500	-3	4.326	0.299	0.01	1	1	1	1	18.5	?	VS228
T294I	O60500	-1	3.339	2.175	0.36	0.097	0.076	0	1	11.76	0.084	VS228
R299C	O60500	-3	4.588	1.169	0.02	1	0.912	1	0.997	22.1	?	VS228
P340H	O60500	-2	4.374	0.27	0.04	1	1	1	1	15.64	?	VS228
G347E	O60500	-2	4.326	0.339	0.09	1	1	1	1	17.58	0.849	VS228
S350P	O60500	-1	4.207	1.008	0.27	0.977	0.765	0	1	14.89	?	VS228
S366R	O60500	-1	4.331	0.27	0.02	1	1	1	0.999	16.14	?	VS228
R367C	O60500	-3	4.597	1.283	0.01	1	0.964	1	0.989	16.87	0.869	VS228
P368L	O60500	-3	4.357	0.364	0.16	1	1	1	1	19.38	?	VS228
P368S	O60500	-1	4.357	0.364	0.01	1	1	1	1	18.82	?	VS228
L376V	O60500	1	3.911	0.27	0.56	0.999	0.989	1	1	15.27	?	VS228
R379W	O60500	-3	4.78	0.563	0	1	0.999	1	0.543	21.9	?	VS228
R407W	O60500	-3	4.636	1.66	0.01	0.999	0.938	0	1	15.17	?	VS228
G412C	O60500	-3	4.3	0.602	0	1	1	1	1	15.84	?	VS228
C417F	O60500	-2	6.606	0.353	0	1	1	1	1	15.2	?	VS228
R460Q	O60500	1	4.617	1.869	0.34	0.968	0.476	0	0.998	18.24	0.091	VS228
C465Y	O60500	-2	6.606	0.245	0	1	0.995	1	1	22	0.893	VS228
P519S	O60500	-1	4.374	0.215	0.65	0.984	0.902	0	0.999	16.54	?	VS228
C528F	O60500	-2	6.615	0.215	0	1	1	1	1	18.69	?	VS228
R558C	O60500	-3	4.719	0.836	0.01	1	0.998	1	1	26.5	0.775	VS228
S569R	O60500	-1	4.189	1.072	0.04	1	0.988	0	0.589	15.85	?	VS228
S572N	O60500	1	4.314	0.235	0.04	1	0.999	1	0.999	22.5	?	VS228
P575Q	O60500	-1	4.075	1.901	0.04	0.794	0.631	0	0.998	16.9	?	VS228
R586G	O60500	-2	4.443	1.761	0.43	0.002	0.005	0	0.61	6.044	0.224	VS228
L587R	O60500	-2	3.868	0.482	0	0.999	0.985	1	1	15.06	?	VS228
V608I	O60500	3	4.251	1.021	0.7	0.021	0.008	0	0.976	10.44	?	VS228
L610Q	O60500	-2	3.815	0.973	0.04	1	0.996	1	0.975	16.11	?	VS228
C623F	O60500	-2	6.606	0.213	0	1	1	1	1	24.1	?	VS228
N673K	O60500	0	5.583	1.015	0.04	1	0.997	1	0.991	20.8	?	VS228
W681C	O60500	-2	6.47	0.527	0	1	0.999	1	1	20.9	0.909	VS228
V709G	O60500	-3	4.395	0.595	0	1	0.97	1	1	22.1	?	VS228
S724C	O60500	-1	4.083	1.899	0.01	0.957	0.436	0	0.933	17.02	?	VS228
A739V	O60500	0	4.35	0.975	0.07	0.997	0.956	1	0.953	24	?	VS228
I742T	O60500	-1	5.631	0.767	0.03	0.999	0.976	1	0.943	19.09	?	VS228
R743C	O60500	-3	4.78	0.716	0.01	1	0.991	1	1	22.1	?	VS228
R802P	O60500	-2	4.497	2.212	0.21	0.864	0.61	0	0.997	10.01	0.862	VS228
R802W	O60500	-3	4.497	2.212	0.1	0.998	0.816	0	0.997	13.02	?	VS228
A806D	O60500	-2	4.427	0.204	0.02	1	0.989	0	0.999	12.05	0.889	VS228
D819V	O60500	-3	5.187	0.204	0.97	1	0.998	1	1	18.33	?	VS228
V822M	O60500	1	4.297	1.156	0	0.995	0.959	0	0.968	14.95	?	VS228
R831C	O60500	-3	4.797	0.587	0.02	1	0.964	1	0.999	17.91	?	VS228
L832P	O60500	-3	3.928	0.204	0	1	0.999	1	1	18.12	0.922	VS228
V834F	O60500	-1	4.378	0.546	0	1	0.999	1	0.999	18.86	?	VS228
S910P	O60500	-1	4.339	0.323	0.01	0.997	0.959	1	0.995	18.72	?	VS228
A912T	O60500	0	4.287	1.123	0.41	0.008	0.005	0	0.688	13.04	0.09	VS228
R976S	O60500	-1	4.763	0.502	0.01	0.995	0.873	1	0.953	16.67	?	VS228
S1016N	O60500	1	4.052	2.118	0.39	0.695	0.304	0	0.999	12.09	0.2	VS228
G1020V	O60500	-3	4.3	0.451	0	1	1	1	1	20.2	?	VS228
R1140C	O60500	-3	2.143	2.154	0.1	0.733	0.083	0	0.951	9.212	?	VS228
R36Q	O60566	1	5.634	0.369	0	1	0.999	1	1	36	0.912	VS2168
R550Q	O60566	1	4.243	2.163	0.86	0.001	0.001	0	1	2.366	?	VS2168
R814H	O60566	0	5.629	0.302	0	1	1	1	1	24.8	?	VS2168
L844F	O60566	0	4.551	0.668	0	0.998	0.981	1	0.991	17.72	?	VS2168
I909T	O60566	-1	5.464	0.886	0	0.998	0.921	1	1	18.18	?	VS2168
Q921H	O60566	0	5.051	1.212	0.02	0.995	0.938	1	1	9.599	?	VS2168
L1012P	O60566	-3	4.517	0.71	0	1	0.985	1	1	22.6	?	VS2168
N223S	O60568	1	5.219	0.901	0.05	1	0.998	1	1	16.66	?	VS2168
S413L	O60662	-2	4.259	1.975	0.61	1	0.998	1	1	33	0.898	VS2168
C59R	O60663	-3	6.219	1.515	0	1	1	1	1	24.4	?	VS228
C59S	O60663	-1	6.219	1.515	0	1	1	1	1	29.4	?	VS228
H77N	O60663	1	7.43	1.469	0	1	1	1	1	29.2	?	VS228
H77Q	O60663	0	7.43	1.469	0	1	1	1	1	24.5	?	VS228
H77Y	O60663	2	7.43	1.469	0	1	1	1	1	29.4	?	VS228
C80R	O60663	-3	6.251	1.449	0	1	1	1	1	20.5	0.771	VS228
L81W	O60663	-2	4.335	1.863	0	1	0.998	1	1	26.5	?	VS228
C83F	O60663	-2	6.255	1.41	0	1	1	1	1	24.8	?	VS228
C83G	O60663	-3	6.255	1.41	0	1	1	1	1	20.6	?	VS228
C83W	O60663	-2	6.255	1.41	0	1	1	1	1	23.7	?	VS228
C83Y	O60663	-2	6.255	1.41	0	1	1	1	1	25.4	?	VS228
C86R	O60663	-3	6.262	1.358	0	1	1	1	1	23	?	VS228
C103W	O60663	-2	6.258	1.265	0	1	1	1	1	22.4	?	VS228
D106G	O60663	-1	5.855	1.42	0	0.848	0.651	1	1	21.4	?	VS228
C118F	O60663	-2	6.526	0.185	0	1	0.999	1	1	29.2	?	VS228
C118Y	O60663	-2	6.526	0.185	0	1	0.999	1	1	29.9	?	VS228
H137Y	O60663	2	7.684	0.368	0	1	1	1	1	33	?	VS228
C140Y	O60663	-2	6.523	0.184	0	1	1	1	1	26.9	?	VS228
C143S	O60663	-1	6.523	0.206	0	1	1	1	1	32	?	VS228
C146F	O60663	-2	6.538	0.108	0	1	1	1	1	26.8	?	VS228
C146Y	O60663	-2	6.538	0.108	0	1	1	1	1	27.5	?	VS228
C165W	O60663	-2	6.544	0.053	0	1	1	1	1	21.8	?	VS228
R223Q	O60663	1	5.989	0.108	0	1	0.999	1	1	36	?	VS228
A236P	O60663	-1	6.249	0.082	0	1	1	1	1	34	?	VS228
S241P	O60663	-1	5.571	0.166	0	1	1	1	1	22.5	?	VS228
R249P	O60663	-2	5.98	0.183	0.02	1	0.999	1	1	23.6	?	VS228
L252P	O60663	-3	5.646	0.321	0	1	1	1	1	21.3	?	VS228
A253V	O60663	0	6.234	0.273	0.16	1	0.996	1	1	29.8	?	VS228
W266C	O60663	-2	9.624	0.238	0	1	1	1	1	18.67	?	VS228
N269K	O60663	0	7.676	0.317	0	1	0.999	1	1	21.7	?	VS228
L393V	O60674	1	3.451	1.151	0.76	0.251	0.044	1	1	7.763	?	VS2168
K607N	O60674	0	4.382	0.918	0.03	0.999	0.977	1	1	17.52	?	VS2168
V617F	O60674	-1	4.649	1.057	0	0.996	0.934	1	1	25	0.865	VS2168
V617I	O60674	3	4.649	1.057	0.01	0.934	0.654	1	1	28.9	0.834	VS2168
R1063H	O60674	0	3.948	2.423	0.07	0.06	0.009	1	0.999	15.39	?	VS2168
Y72S	O60687	-2	4.414	1.896	?	0.901	0.549	1	1	15.02	?	VS2168
N327S	O60687	1	5.198	2.165	?	0.063	0.027	1	0.638	12.58	?	VS2168
H60Y	O60706	2	5.926	0	1	1	0.999	1	1	26.4	?	VS2168
D207E	O60706	2	4.967	0	0.02	1	0.999	1	1	18.22	?	VS2168
G380C	O60706	-3	4.658	0.114	0	1	0.996	1	1	24.3	0.863	VS2168
P432L	O60706	-3	5.267	0.087	0.14	0.425	0.223	1	1	21.2	?	VS2168
A478V	O60706	0	3.744	0.961	0.05	0.947	0.697	1	1	33	?	VS2168
S1020P	O60706	-1	3.886	0.995	0.05	0.955	0.74	1	1	15.04	?	VS2168
F1039S	O60706	-2	4.776	0	0	0.998	0.93	1	1	23.3	?	VS2168
C1043Y	O60706	-2	5.874	0.764	0.03	0.708	0.722	1	1	17.35	?	VS2168
S1054Y	O60706	-2	4.305	0	0	0.996	0.934	1	1	24.2	?	VS2168
R1116C	O60706	-3	4.823	0	0.12	1	0.959	1	1	15.15	?	VS2168
R1116H	O60706	0	4.823	0	0.37	0.999	0.862	1	1	21.7	?	VS2168
R1154Q	O60706	1	4.823	0	0.03	0.997	0.802	1	1	28.9	?	VS2168
R1154W	O60706	-3	4.823	0	0.01	1	0.981	1	1	17.03	?	VS2168
A1513T	O60706	0	4.18	0.234	0.08	0.967	0.652	1	1	18.94	?	VS2168
T1547I	O60706	-1	2.472	0.752	0.01	0.415	0.269	1	1	20.8	0.225	VS2168
V310E	O60733	-2	4.784	1.135	0	1	0.996	1	1	25.4	?	VS2168
D484G	O60733	-1	5.357	0.304	?	?	?	?	?	?	?	VS2168
K545T	O60733	-1	5.523	0.244	?	?	?	?	?	?	?	VS2168
R632W	O60733	-3	4.991	0.851	?	?	?	?	?	?	?	VS2168
T661M	O60733	-1	5.295	0.364	?	?	?	?	?	?	0.922	VS2168
R741Q	O60733	1	4.075	2.1	?	?	?	?	?	?	?	VS2168
R747W	O60733	-3	4.947	1.045	?	?	?	?	?	?	0.856	VS2168
S100F	O60741	-2	2.97	1.449	0	0.907	0.864	1	0.998	19.58	?	VS2168
S272P	O60741	-1	4.811	0.135	0	0.587	0.241	1	1	25.9	?	VS2168
H279Y	O60741	2	6.887	0.11	0	0.905	0.788	1	1	24.8	0.807	VS2168
R297T	O60741	-1	5.573	0.11	0	0.87	0.758	1	1	31	0.873	VS2168
D401H	O60741	-1	6.097	0.123	0	0.999	0.96	1	1	23.6	?	VS2168
R92G	O60762	-2	5.902	0.738	?	1	0.999	1	1	13.12	?	VS2168
G152V	O60762	-3	5.262	0.079	?	0.996	0.986	1	1	24.6	0.902	VS2168
S248P	O60762	-1	4.5	1.814	?	?	?	?	?	?	?	VS2168
D93H	O60779	-1	7.343	0	0	1	1	1	1	21.9	?	VS2168
S143F	O60779	-2	4.736	1.07	0	1	0.997	1	1	23.8	?	VS2168
G172D	O60779	-1	5.663	0.972	0	0.993	0.929	1	1	32	0.906	VS2168
S128F	O60806	-2	4.57	0.115	0	1	1	1	1	25.4	?	VS2168
T17A	O60826	0	4.512	1.615	0.15	0.979	0.875	1	1	17.94	0.011	VS2168
Y557C	O60826	-2	6.445	0.392	0.05	1	1	1	1	18.99	0.097	VS2168
Y65C	O60828	-2	6.17	0.164	0	1	1	1	1	20.6	0.937	VS2168
A2V	O60832	0	4.491	2.774	0	0.999	0.939	1	0.997	15.45	?	VS2168
F36V	O60832	-1	7.532	1.071	0.01	0.195	0.088	1	1	17.9	?	VS2168
I38T	O60832	-1	5.684	0.413	0	0.99	0.988	1	1	22	0.864	VS2168
K39E	O60832	1	4.367	1.076	0.16	0	0.001	1	1	14.84	?	VS2168
P40R	O60832	-2	5.876	0.33	0	0.997	0.801	1	1	24.2	?	VS2168
E41K	O60832	1	4.681	1.542	0.01	0.032	0.009	1	1	25.7	?	VS2168
T49M	O60832	-1	5.436	0.773	0	1	0.945	1	1	27.3	?	VS2168
L56S	O60832	-2	5.054	0.042	?	?	?	?	?	?	0.851	VS2168
R65T	O60832	-1	5.533	0.126	0	0.993	0.897	1	1	22.4	?	VS2168
T66A	O60832	0	5.526	0.41	0.03	0.295	0.219	1	1	19.18	?	VS2168
L72F	O60832	0	4.487	1.006	0.11	0.566	0.314	1	1	16.33	?	VS2168
L72Y	O60832	-1	4.487	1.006	?	?	?	?	?	?	0.882	VS2168
S121G	O60832	0	5.564	0	0.11	0.565	0.228	1	1	17.01	?	VS2168
L317F	O60832	0	4.633	0.991	0	0.725	0.595	1	1	29.2	?	VS2168
L321V	O60832	1	5.06	0	0.08	0.936	0.75	1	1	22	?	VS2168
R322Q	O60832	1	5.565	0.053	0	0.99	0.891	1	1	19.96	0.884	VS2168
M350I	O60832	1	6.878	0	0.01	0.86	0.654	1	1	19.86	0.876	VS2168
M350T	O60832	-1	6.878	0	0	0.999	0.99	1	1	16.31	0.945	VS2168
A353V	O60832	0	4.685	1.411	0.44	0.203	0.09	1	1	13.75	?	VS2168
G402E	O60832	-2	5.538	0	0	1	0.987	1	1	17.13	0.904	VS2168
G402R	O60832	-2	5.538	0	0	1	0.99	1	1	17.39	0.845	VS2168
P409L	O60832	-3	5.975	0	0	0.998	0.964	1	1	25	0.83	VS2168
C74R	O60840	-3	5.922	0.564	?	1	0.998	1	1	15.93	?	VS2168
G150R	O60840	-2	4.412	0.376	0	1	1	1	1	25.9	0.777	VS2168
S229P	O60840	-1	4.299	0.468	0	0.999	0.998	1	0.983	16.23	?	VS2168
G261R	O60840	-2	4.483	0.097	0	1	1	1	1	22.8	?	VS2168
G369D	O60840	-1	4.492	0	0	1	1	1	1	25.6	?	VS2168
R519Q	O60840	1	4.662	0.145	?	?	?	?	?	?	0.168	VS2168
G603R	O60840	-2	4.489	0.07	0.13	0.952	0.629	1	0.748	7.547	?	VS2168
V635I	O60840	3	4.222	0.707	?	?	?	?	?	?	0.16	VS2168
G674D	O60840	-1	4.489	0.081	?	?	?	?	?	?	0.857	VS2168
N746T	O60840	0	4.997	0.034	?	?	?	?	?	?	?	VS2168
F753C	O60840	-2	4.582	0.104	?	?	?	?	?	?	?	VS2168
I756T	O60840	-1	4.494	0.073	?	?	?	?	?	?	?	VS2168
L860P	O60840	-3	2.341	2.023	?	?	?	?	?	?	?	VS2168
A928D	O60840	-2	4.376	0.163	?	?	?	?	?	?	0.904	VS2168
G1018R	O60840	-2	4.492	0	?	?	?	?	?	?	0.87	VS2168
R1060W	O60840	-3	4.668	0	?	?	?	?	?	?	0.816	VS2168
L1079P	O60840	-3	3.815	0	?	?	?	?	?	?	0.902	VS2168
L1375H	O60840	-3	3.72	0.423	?	?	?	?	?	?	0.922	VS2168
C1499R	O60840	-3	6.11	0	?	?	?	?	?	?	0.877	VS2168
P1500R	O60840	-2	4.82	0	?	?	?	?	?	?	0.827	VS2168
L1508P	O60840	-3	3.815	0	?	?	?	?	?	?	0.967	VS2168
Y7C	O60880	-2	5.685	1.309	0	1	0.999	1	1	15.62	0.963	VS2168
H8D	O60880	-1	7.029	0.203	0	1	0.997	1	1	16.67	0.96	VS2168
G16D	O60880	-1	5	0.982	0	1	0.989	1	1	17.01	0.988	VS2168
G27S	O60880	0	5.429	0	0	1	1	1	1	31	0.928	VS2168
S28R	O60880	-1	5.373	0.902	0.02	1	0.989	1	1	22.9	?	VS2168
L31P	O60880	-3	4.755	1.264	0	1	0.977	1	1	20.6	0.955	VS2168
R32T	O60880	-1	5.768	0.176	0	1	0.998	1	1	23.7	0.912	VS2168
D33Y	O60880	-3	6.154	0.973	0	1	0.997	1	1	22	?	VS2168
C42W	O60880	-2	7.268	0.066	0.01	1	0.999	1	1	16.15	?	VS2168
G49V	O60880	-3	5.07	1.328	0.01	0.999	0.963	1	1	16.42	0.928	VS2168
T53I	O60880	-1	5.935	0	0.05	1	1	1	1	20.2	0.919	VS2168
Y54C	O60880	-2	5.897	0.153	0	1	0.988	1	1	17.88	0.961	VS2168
R55L	O60880	-2	5.784	0	0	1	0.998	1	1	22.6	0.918	VS2168
S57P	O60880	-1	4.911	1.728	0.2	0.999	0.815	1	1	14.01	?	VS2168
T68I	O60880	-1	5.881	0.3	0.01	0.999	0.95	1	1	22.2	0.939	VS2168
I84T	O60880	-1	6.172	0.141	0	1	1	1	1	18.78	0.951	VS2168
F87S	O60880	-2	6.668	0.492	0	1	0.994	1	1	18.15	?	VS2168
Q99P	O60880	-1	5.48	1.73	0.26	0.732	0.398	1	1	12.2	?	VS2168
P101L	O60880	-3	5.972	0	0	1	0.999	1	1	21.7	0.958	VS2168
V102G	O60880	-3	5.573	0.41	0	1	0.999	1	1	19.12	?	VS2168
Q117R	O60928	1	4.74	0	0	0.997	0.992	1	1	25.2	0.986	VS2168
R162W	O60928	-3	4.546	0.054	0	1	1	1	1	18.59	0.846	VS2168
L241P	O60928	-3	3.408	0	0.01	1	0.999	1	1	19.98	?	VS2168
V142I	O60930	3	5.608	0.083	0.17	1	0.999	1	1	18.29	?	VS2168
A185V	O60930	0	5.121	0.087	0.01	1	1	1	1	26.3	?	VS2168
G110V	O60931	-3	4.109	2.908	0.31	0.129	0.022	0	1	9.941	?	VS228
I133F	O60931	0	4.532	0.663	0.04	0.999	0.972	1	1	25.7	?	VS228
S139F	O60931	-2	4.556	0.381	0.06	1	0.988	1	1	29.2	?	VS228
R151G	O60931	-2	5.544	1.499	0	0.999	0.881	1	1	15.17	?	VS228
G157D	O60931	-1	5.102	0.242	0	1	1	1	1	14.42	0.899	VS228
L158P	O60931	-3	4.112	0.122	0	1	1	1	1	12.81	0.884	VS228
G169D	O60931	-1	5.105	0.109	0	1	1	1	1	31	0.966	VS228
Y173C	O60931	-2	5.461	0.242	0	1	1	1	1	24	0.897	VS228
N177S	O60931	1	5.254	0.242	0.08	1	1	1	1	26.8	0.856	VS228
N177T	O60931	0	5.254	0.242	0.18	1	1	1	1	25.9	?	VS228
W182R	O60931	-3	6.269	0.744	0.02	1	0.996	1	1	18.78	0.856	VS228
G197R	O60931	-2	5.095	0.369	0.07	1	0.994	1	1	28.5	?	VS228
P200L	O60931	-3	5.671	0.242	0.05	1	1	1	1	27.5	0.9	VS228
D205N	O60931	1	5.965	0.301	0.02	1	0.974	1	1	31	?	VS228
Q222R	O60931	1	5.499	0.309	0	0.992	0.937	1	1	22.2	0.851	VS228
K280R	O60931	2	5.798	0.236	0.06	1	0.999	1	1	27.9	0.802	VS228
M287I	O60931	1	6.66	1.33	0.08	0.98	0.758	1	1	36	?	VS228
N288K	O60931	0	5.24	0.263	0	1	1	1	1	23.5	0.953	VS228
S298N	O60931	1	4.549	0.336	0.05	1	0.999	1	1	35	0.803	VS228
D305G	O60931	-1	5.965	0.228	0.01	1	1	1	1	32	0.877	VS228
D305Y	O60931	-3	5.965	0.228	0	1	1	1	1	32	0.944	VS228
G308R	O60931	-2	5.105	0.075	0	1	1	1	1	35	0.921	VS228
G308V	O60931	-3	5.105	0.075	0	1	1	1	1	33	0.887	VS228
G309D	O60931	-1	5.102	0.163	0.02	1	1	1	1	35	0.961	VS228
N323K	O60931	0	4.956	1.078	0.91	0.999	0.973	1	1	15.78	0.799	VS228
G337R	O60931	-2	5.088	0.202	0.07	1	0.999	1	1	29.6	0.912	VS228
L338P	O60931	-3	4.087	0.27	0	1	1	1	1	21.9	0.952	VS228
L338R	O60931	-2	4.087	0.27	0	1	1	1	1	22.8	0.941	VS228
G339R	O60931	-2	5.074	0.352	0	1	1	1	1	26.2	0.866	VS228
D346N	O60931	1	5.947	0.262	0.06	1	1	1	1	26.6	0.87	VS228
D95N	O60934	1	5.711	0.616	0.03	1	1	1	1	18.24	?	VS2168
L150F	O60934	0	4.954	0.396	0	1	0.999	1	1	20.3	?	VS2168
I171V	O60934	3	5.589	0.34	0	1	0.994	1	1	18.64	?	VS2168
V210F	O60934	-1	3.215	1.706	0.01	0.215	0.07	0	0.615	12.43	?	VS2168
R215W	O60934	-3	5.18	1.648	0.01	1	0.977	1	0	16.77	?	VS2168
E21Q	O60936	2	4.34	0.51	?	?	?	?	?	?	?	VS2168
A80T	O60936	0	5.135	0.394	0.06	1	0.992	1	0.597	20.6	?	VS2168
T215K	O60938	-1	5.339	1.581	0	0.945	0.63	1	1	20.5	0.802	VS2168
N247S	O60938	1	4.939	0	0.02	1	0.999	1	1	20.2	0.857	VS2168
R28Q	O60939	1	4.539	2.5	0.43	0	0	0	1	5.729	0.16	VS2168
R28W	O60939	-3	4.539	2.5	0.18	0.83	0.092	0	1	9.444	?	VS2168
D211G	O60939	-1	5.695	1.217	0.11	0	0	1	0.935	16.94	?	VS2168
E208D	O75027	2	5.512	0	?	?	?	?	?	?	0.898	VS2168
I400M	O75027	1	4.864	0.843	?	?	?	?	?	?	?	VS2168
V411L	O75027	1	4.849	0	?	?	?	?	?	?	0.878	VS2168
E433K	O75027	1	5.512	0	?	?	?	?	?	?	0.99	VS2168
N317K	O75030	0	4.794	0	?	0.613	0.284	1	1	18.92	0.901	VS2168
S357P	O75030	-1	4.106	0	?	?	?	?	?	?	0.87	VS2168
N385D	O75030	1	4.794	0	?	?	?	?	?	?	0.827	VS2168
S405P	O75030	-1	4.083	0.472	?	?	?	?	?	?	0.898	VS2168
E425K	O75030	1	4.499	0	?	?	?	?	?	?	0.95	VS2168
A114T	O75072	0	5.95	1.107	0.01	0.998	0.844	1	1	23.5	0.802	VS2168
A170E	O75072	-1	5.781	1.402	0.02	0.891	0.54	1	0.97	22.8	?	VS2168
F176S	O75072	-2	5.396	0.762	0.21	0.989	0.836	1	1	25.3	0.786	VS2168
R179T	O75072	-1	6.213	0.213	0	1	0.998	1	1	26.6	0.936	VS2168
R246G	O75072	-2	6.136	0.838	0.09	0.592	0.322	1	0.99	14.34	?	VS2168
C250G	O75072	-3	7.565	0.193	0	1	0.999	1	1	22.1	0.954	VS2168
R307Q	O75072	1	6.162	0.355	0	1	1	1	1	24	0.963	VS2168
Q358P	O75072	-1	6.143	1.542	0.29	0.246	0.05	1	1	12.84	?	VS2168
Y371C	O75072	-2	6.374	0.475	0	1	1	1	1	21.8	0.89	VS2168
D137N	O75096	1	4.11	0.953	0.1	0.999	0.996	1	1	36	?	VS2168
C160Y	O75096	-2	5.149	0.308	0	1	1	1	1	32	0.975	VS2168
D449N	O75096	1	4.239	0.607	0.05	1	0.999	1	1	35	?	VS2168
T461P	O75096	-1	4.711	0.833	0.05	0.959	0.863	1	1	28.2	?	VS2168
L473F	O75096	0	4.383	0.73	0	0.996	0.969	1	1	21.7	?	VS2168
D529N	O75096	1	4.275	0.223	0	1	1	1	1	36	0.825	VS2168
C1017R	O75096	-3	5.197	0	0	1	0.999	1	1	23.9	0.896	VS2168
R1170W	O75096	-3	4.78	0.099	0	1	1	1	1	19.88	0.823	VS2168
W1186S	O75096	-3	6.039	0.071	0.01	1	0.999	1	1	24.3	0.859	VS2168
E1233K	O75096	1	4.812	2.083	0.53	0.062	0.006	1	1	17.12	?	VS2168
R1277H	O75096	0	4.747	0.777	0.01	1	0.985	1	1	34	?	VS2168
V55I	O75112	3	5.886	0.835	0.82	0.964	0.38	1	1	15.29	?	VS2168
S189L	O75112	-2	3.015	1.509	0.19	0.824	0.207	0	0.987	10.43	0.087	VS2168
T206I	O75112	-1	4.633	1.515	0.04	0.957	0.786	1	1	23.9	0.093	VS2168
I345M	O75112	1	2.989	3.069	0.11	0.289	0.107	1	0	6.848	?	VS2168
D673N	O75112	1	6.476	0.276	?	?	?	?	?	?	?	VS2168
V90I	O75140	3	4.352	0.348	0.2	0.719	0.111	1	1	14.41	0.031	VS2168
H214D	O75140	-1	5.598	0.215	0	1	0.994	1	1	23.2	0.087	VS2168
V272L	O75140	1	4.369	0.189	0.06	0.999	0.979	1	1	25.1	0.011	VS2168
A452V	O75140	0	4.153	0.935	0.38	0.799	0.197	1	1	18.64	0.011	VS2168
R485Q	O75140	1	4.434	0.023	0.28	0.999	0.99	1	1	17.88	0.019	VS2168
Q542P	O75140	-1	4.68	0.156	0.06	0.967	0.622	1	1	14.64	0.043	VS2168
T864M	O75140	-1	4.471	0.582	?	?	?	?	?	?	0.021	VS2168
S1073R	O75140	-1	3.636	1.192	?	?	?	?	?	?	?	VS2168
T1081P	O75140	-1	4.486	0.188	?	?	?	?	?	?	?	VS2168
S1104L	O75140	-2	3.009	1.344	?	?	?	?	?	?	?	VS2168
S1154F	O75140	-2	1.613	2.4	?	?	?	?	?	?	?	VS2168
S1162G	O75140	0	3.463	1.06	?	?	?	?	?	?	?	VS2168
D3Y	O75161	-3	5.191	2.234	0.01	1	0.966	1	0.9	13.45	?	VS2168
F91L	O75161	0	5.713	1.101	0.02	0.181	0.122	1	0.994	10.64	?	VS2168
H164Y	O75161	2	6.015	1.074	0.36	0.999	0.961	1	0.999	20.5	?	VS2168
R342C	O75161	-3	4.84	1.798	0.01	0.998	0.804	1	0.999	21.7	?	VS2168
R469W	O75161	-3	4.619	2.531	0.03	0.997	0.648	0	1	11.61	?	VS2168
P541L	O75161	-3	4.455	1.92	0.19	0.001	0.001	0	1	11.16	0.154	VS2168
T627M	O75161	-1	4.021	3.326	0.26	0.958	0.444	0	1	4.827	?	VS2168
A654G	O75161	0	4.507	1.812	0.13	0.169	0.079	0	0.989	13.64	?	VS2168
R735W	O75161	-3	4.057	1.842	0.01	0.998	0.719	1	0.787	18.2	?	VS2168
G754R	O75161	-2	5.136	0.916	0	1	0.997	1	0.992	15.36	?	VS2168
Q766R	O75161	1	4.663	2.672	0.36	0	0.001	0	1	9.028	?	VS2168
P776R	O75161	-2	4.787	1.625	0	0.992	0.835	1	0.997	16.92	?	VS2168
H782Q	O75161	0	6.15	0.873	0.01	0.997	0.934	0	0.969	10.21	?	VS2168
R848W	O75161	-3	5.087	1.38	0	0.999	0.992	0	1	15.78	?	VS2168
V883M	O75161	1	4.694	1.752	0.08	0.828	0.287	0	0.981	9.31	?	VS2168
R906C	O75161	-3	4.405	2.797	0.11	0.002	0	0	1	5.302	0.183	VS2168
T946A	O75161	0	4.119	2.42	1	0	0.001	0	1	0.393	?	VS2168
R961H	O75161	0	5.136	1.255	0.05	0.977	0.592	1	1	12.12	?	VS2168
F991S	O75161	-2	5.919	0.738	0	1	0.998	1	1	17.31	?	VS2168
R1044H	O75161	0	4.942	1.92	0.11	0.017	0.007	0	0.996	7.927	?	VS2168
A1098T	O75161	0	4.465	2.428	0.39	0	0	0	1	6.253	?	VS2168
A1110V	O75161	0	4.601	1.831	0.33	0.448	0.041	0	1	9.091	0.156	VS2168
R1192W	O75161	-3	4.718	1.52	0	1	0.985	0	1	12.37	?	VS2168
T1225M	O75161	-1	4.606	1.773	0.01	0.529	0.078	0	0.913	10.93	?	VS2168
V1236M	O75161	1	4.761	1.212	0.1	0.997	0.724	1	0.819	13.13	?	VS2168
R1284C	O75161	-3	3.255	2.851	0.02	0.986	0.613	0	1	16.74	?	VS2168
Q1287E	O75161	2	5.299	1.68	0.16	0.629	0.155	1	0.999	15.15	?	VS2168
V722L	O75165	1	4.526	2.116	0.44	0.841	0.846	1	1	11.08	0.039	VS2168
N855S	O75165	1	5.252	0.418	0.09	0.993	0.978	1	1	19.97	0.163	VS2168
R1266Q	O75165	1	4.829	0.921	0.01	0.614	0.038	1	0.992	20.6	0.151	VS2168
T1895M	O75165	-1	4.493	2.622	0.23	0.007	0.002	0	0.636	8.466	0.015	VS2168
F89I	O75190	0	4.072	1.888	0.02	0.613	0.354	0	0.998	16.03	?	VS2168
F93L	O75190	0	4.612	0.473	0.01	0.998	0.994	1	1	20.3	?	VS2168
P96R	O75190	-2	5.439	0.633	0	1	0.999	1	1	17.79	?	VS2168
D111Y	O75197	-3	4.274	0.72	0	1	1	1	1	15.45	0.937	VS228
L145F	O75197	0	4.151	0.796	0	0.999	0.989	1	1	14.22	0.882	VS228
R154M	O75197	-1	4.679	0.782	0	1	0.998	1	1	22.7	0.947	VS228
G171R	O75197	-2	4.934	0.117	0	1	1	1	1	20.8	0.921	VS228
G171V	O75197	-3	4.934	0.117	0	1	1	1	1	19.56	0.894	VS228
T173M	O75197	-1	3.613	2.028	0.16	0.985	0.75	0	0.935	13.34	?	VS228
D203N	O75197	1	4.728	0	0	1	1	1	1	23.8	0.911	VS228
A214T	O75197	0	5.154	0	0	1	1	1	1	27.5	0.95	VS228
A214V	O75197	0	5.154	0	0	1	1	1	1	28.8	0.919	VS228
A242T	O75197	0	5.142	0.133	0	1	0.999	1	1	32	0.908	VS228
T244M	O75197	-1	5.108	0.133	0	1	0.999	1	1	24	?	VS228
T253I	O75197	-1	5.102	0.165	0.02	1	0.999	1	1	24.8	?	VS228
S307F	O75197	-2	4.734	0.138	0	0.966	0.808	1	1	20.6	?	VS228
R348W	O75197	-3	5.133	0	0	1	0.998	1	1	22.7	0.921	VS228
R353Q	O75197	1	5.133	0	0.03	1	0.999	1	1	34	0.935	VS228
S356L	O75197	-2	4.751	0	0	0.999	0.941	1	1	35	0.897	VS228
T390K	O75197	-1	5.113	0.137	0	0.999	0.983	1	1	23	0.866	VS228
A400E	O75197	-1	3.963	1.209	0	0.942	0.852	1	1	29.9	0.882	VS228
G404R	O75197	-2	4.94	0	0	1	0.999	1	1	19.57	0.956	VS228
T409A	O75197	0	3.922	1.403	0.54	0.121	0.215	1	0.997	8.853	0.86	VS228
A422T	O75197	0	5.154	0	0	1	0.997	1	1	17.48	0.849	VS228
D434N	O75197	1	4.728	0	0	1	0.99	1	1	34	0.942	VS228
E441K	O75197	1	5.43	0	0.01	0.999	0.975	1	1	28.1	0.973	VS228
R444C	O75197	-3	5.127	0.06	0	0.882	0.426	1	1	17.27	0.958	VS228
E460K	O75197	1	5.43	0	0.06	0.999	0.934	1	1	27.4	0.967	VS228
W478R	O75197	-3	6.628	0.077	0	0.999	0.992	1	1	19.37	0.945	VS228
R494Q	O75197	1	5.127	0.077	0	1	0.995	1	1	32	0.946	VS228
W504C	O75197	-2	6.628	0.086	0	1	0.996	1	1	19.87	0.942	VS228
D511A	O75197	-2	4.722	0.086	0	0.997	0.983	1	1	22	0.944	VS228
G520V	O75197	-3	4.934	0.077	0.22	0.999	0.996	1	1	19.19	0.819	VS228
A522T	O75197	0	5.148	0.077	0	0.997	0.938	1	1	27.6	0.953	VS228
N531I	O75197	-3	5.523	0.78	0	0.544	0.477	1	1	12.19	0.757	VS228
T535M	O75197	-1	4.97	0.874	0	1	0.989	1	1	14.54	0.836	VS228
L540P	O75197	-3	4.596	0.297	0	0.997	0.974	1	1	19.1	?	VS228
G550R	O75197	-2	4.934	0.178	0	0.999	0.996	1	1	29	0.958	VS228
R570Q	O75197	1	5.11	0.417	0.01	0.996	0.686	1	1	36	0.89	VS228
R570W	O75197	-3	5.11	0.417	0	0.999	0.816	1	1	17.97	0.914	VS228
G610R	O75197	-2	4.94	0	0	1	0.993	1	1	18.07	0.955	VS228
F617C	O75197	-2	5.169	0.991	0	0.966	0.76	1	1	24.8	0.938	VS228
D683N	O75197	1	4.699	0.315	0.04	0.297	0.173	1	1	24.7	?	VS228
Y733H	O75197	2	5.875	0.042	0	1	1	1	1	25.7	0.893	VS228
R752G	O75197	-2	5.13	0.024	0	1	0.997	1	1	20.9	0.901	VS228
T798A	O75197	0	5.084	0.178	0.12	0.074	0.08	1	1	17.52	0.895	VS228
R805W	O75197	-3	5.133	0	0.35	1	1	1	1	27.5	0.931	VS228
D1099Y	O75197	-3	4.728	0	0	1	1	1	1	25.8	0.926	VS228
R1113C	O75197	-3	4.05	1.044	0.05	0.999	0.836	1	1	19.69	0.968	VS228
N1121D	O75197	1	4.829	0.904	0.17	0.415	0.269	1	1	21.6	0.844	VS228
Y1168H	O75197	2	5.873	0.308	0	0.99	0.963	1	1	23.6	?	VS228
C1253F	O75197	-2	5.964	0.037	0	1	1	1	1	23.9	?	VS228
C1361G	O75197	-3	5.947	0.152	0	1	1	1	1	25.7	0.937	VS228
E1367K	O75197	1	5.401	0.175	0	1	1	1	1	36	0.976	VS228
G1401D	O75197	-1	4.928	0.16	0.31	0.992	0.917	1	1	21.8	0.973	VS228
W53S	O75204	-3	8.353	0.786	0	0.718	0.349	1	1	22.6	?	VS2168
D70N	O75204	1	7.102	1.438	0.42	0.876	0.228	1	1	16.25	?	VS2168
G73R	O75204	-2	5.339	1.436	0.08	0.997	0.892	1	1	24.7	?	VS2168
V90M	O75204	1	5.512	1.342	0.01	0.739	0.53	1	0.997	18.79	?	VS2168
R94W	O75204	-3	6.347	1.037	0	0.994	0.656	1	1	17.84	?	VS2168
C140R	O75204	-3	7.07	0.184	0	0.997	0.991	1	1	17.99	?	VS2168
C140Y	O75204	-2	7.07	0.184	0	0.997	0.991	1	1	21.6	?	VS2168
V122M	O75251	1	5.904	0.055	0	1	1	1	1	13.28	?	VS2168
S367F	O75298	-2	4.074	0.524	?	?	?	?	?	?	?	VS2168
A224V	O75306	0	5.98	0.365	0	0.92	0.678	1	1	34	0.937	VS2168
R228Q	O75306	1	6.153	0.049	0	1	1	1	1	34	0.985	VS2168
P229Q	O75306	-1	6.33	0.049	0	1	0.996	1	1	26.6	0.934	VS2168
S413P	O75306	-1	6.611	0.393	0	1	0.995	1	1	21.7	0.918	VS2168
L24P	O75342	-3	2.882	1.794	0	0.916	0.673	1	1	17.55	0.959	VS2168
I67F	O75342	0	3.769	1.513	0	0.872	0.493	1	0.854	18.99	?	VS2168
R114W	O75342	-3	5.107	0.641	0	?	?	1	1	11.86	0.96	VS2168
P127S	O75342	-1	4.545	1.093	0	?	?	0	1	8.43	?	VS2168
F195L	O75342	0	3.252	2.143	0.12	0.08	0.045	0	0.953	10.41	?	VS2168
Y318C	O75342	-2	5.232	1.156	0	0.991	0.941	1	1	19.88	0.961	VS2168
K382E	O75342	1	5.603	0.177	0	1	0.999	1	1	27.4	0.866	VS2168
T383M	O75342	-1	4.821	0.973	0.13	0.978	0.832	1	0.953	18.77	0.868	VS2168
N416K	O75342	0	3.195	0.945	0.04	0.155	0.297	1	0.583	13.93	0.191	VS2168
L426P	O75342	-3	4.226	0.209	0	1	1	1	1	16.9	0.955	VS2168
G462D	O75342	-1	5.22	0.263	0	0.994	0.982	1	1	14.95	0.965	VS2168
R488H	O75342	0	5.206	0.241	0	1	0.999	1	0.999	24.8	0.839	VS2168
Y521C	O75342	-2	5.698	0.179	0	1	1	1	1	19.38	0.964	VS2168
V527M	O75342	1	5.261	0.045	0	1	0.999	1	0.992	16.13	?	VS2168
H578Q	O75342	0	6.312	0.068	0	0.999	0.993	1	1	20.8	0.995	VS2168
A597E	O75342	-1	1.086	1.961	0.03	0.202	0.175	0	0.987	17.03	?	VS2168
A664P	O75342	-1	4.171	2.202	0.14	0.845	0.653	0	1	17.29	?	VS2168
R679L	O75342	-2	5.254	0.144	0	1	0.999	1	1	35	0.872	VS2168
G73E	O75352	-2	4.72	0.18	0	1	1	1	1	15.24	0.953	VS2168
L74S	O75352	-2	3.066	1.202	0	1	0.999	1	1	14	?	VS2168
L119P	O75352	-3	3.67	0.263	0	1	0.998	1	1	13.09	0.871	VS2168
R73C	O75360	-3	4.602	0	0	1	0.995	1	1	16.46	0.938	VS2168
R73H	O75360	0	4.602	0	0	1	0.995	1	1	19.56	0.946	VS2168
F88S	O75360	-2	6.087	0	0	0.997	0.995	1	1	22.8	0.921	VS2168
R99Q	O75360	1	4.602	0	0	0.998	0.992	1	1	16.37	0.932	VS2168
F117I	O75360	0	6.074	0.261	0	0.999	0.996	1	1	19.21	0.926	VS2168
R120C	O75360	-3	4.588	0.261	0	1	0.998	1	1	15.55	0.95	VS2168
R125W	O75360	-3	4.574	0.353	0	1	0.999	1	1	16.8	0.951	VS2168
S13N	O75364	1	2.497	2.599	0.47	0.981	0.932	1	1	23.3	0.94	VS2168
F161C	O75369	-2	5.285	0	0	1	1	1	1	23	0.982	VS2168
G168S	O75369	0	3.568	0	0	1	0.999	1	1	33	0.959	VS2168
L171R	O75369	-2	4.619	0	0	1	1	1	1	21.5	0.989	VS2168
A173V	O75369	0	4.172	0	0.04	1	1	1	1	30	0.946	VS2168
S188P	O75369	-1	3.686	1.417	0.02	0.831	0.524	1	0.993	14.07	?	VS2168
M202V	O75369	1	6.525	0.036	0	1	0.999	1	1	23.3	0.925	VS2168
E227K	O75369	1	4.35	0	0	1	0.998	1	1	37	?	VS2168
L234V	O75369	1	4.619	0	0.08	1	1	1	1	22.8	?	VS2168
S235P	O75369	-1	4.236	0.056	0	1	0.997	1	1	35	?	VS2168
G361S	O75369	0	3.568	0	0	1	1	1	1	36	0.963	VS2168
G363E	O75369	-2	3.568	0	0	1	1	1	1	33	0.985	VS2168
G751R	O75369	-2	3.568	0	0	1	1	1	1	29.1	0.967	VS2168
L1431R	O75369	-2	4.53	0.339	0	0.991	0.971	1	1	27.5	0.965	VS2168
G1586R	O75369	-2	3.568	0	0	1	1	1	1	32	0.911	VS2168
V1592D	O75369	-3	3.381	0.892	0	0.997	0.991	1	1	31	0.948	VS2168
P1603L	O75369	-3	4.023	0	0	1	1	1	1	35	?	VS2168
G1691S	O75369	0	3.568	0	0	1	1	1	1	36	?	VS2168
G1834R	O75369	-2	3.565	0.042	?	?	?	?	?	?	?	VS2168
R224W	O75398	-3	5.788	1.353	0	1	0.996	1	1	16.45	?	VS2168
R226W	O75398	-3	6.067	0.64	0	1	0.999	1	1	15.85	0.852	VS2168
I228S	O75398	-2	6.34	0.605	0.02	1	0.984	1	1	17.57	0.868	VS2168
R254S	O75398	-1	6.087	0.646	0	1	0.999	1	1	23.8	0.964	VS2168
Q264P	O75398	-1	5.799	1.442	0.01	0.999	0.972	1	1	17.12	0.771	VS2168
D197N	O75443	1	4.704	0.448	0	1	0.979	1	1	23	?	VS2168
F211S	O75443	-2	4.8	0.353	0	0.999	0.998	1	1	24.2	0.147	VS2168
V317E	O75443	-2	3.934	1.622	0.27	0.11	0.057	1	0.951	12.16	0.125	VS2168
S362C	O75443	-1	3.827	0.954	0.02	0.999	0.964	1	0.994	24.3	?	VS2168
N465K	O75443	0	4.79	0.205	0	1	0.999	1	0.867	18.06	?	VS2168
T562M	O75443	-1	4.519	0.401	0.1	0.998	0.908	1	0.835	16.5	0.193	VS2168
T815M	O75443	-1	4.525	0.184	0.1	0.998	0.918	1	1	22.4	0.077	VS2168
N886S	O75443	1	4.801	0	0.9	0.997	0.985	1	1	20	0.105	VS2168
C1036Y	O75443	-2	4.485	0	0	1	0.999	1	1	23.2	?	VS2168
C1057S	O75443	-1	4.485	0	0.05	0.999	0.991	1	1	24.4	?	VS2168
A1098V	O75443	0	4.902	0	0.01	0.999	0.994	1	1	31	?	VS2168
D1136H	O75443	-1	4.426	1.572	0.17	0.873	0.601	1	0.964	16.41	0.158	VS2168
P1248L	O75443	-3	4.72	1.16	0.08	0.166	0.087	1	1	16.36	0.071	VS2168
C1509G	O75443	-3	4.468	0.232	0.04	1	0.998	1	1	24.7	?	VS2168
C1517R	O75443	-3	4.462	0.249	0.02	1	0.999	1	1	23.7	?	VS2168
[truncated: 26,475 more rows]
