# Supplementary material for: Development of pathogenicity predictors specific for variants that do not comply with clinical guidelines for the use of computational evidence
Source: BMC Genomics. 2017 Aug 11;18(Suppl 5):569. doi: 10.1186/s12864-017-3914-0 (PMC5558188; doi:10.1186/s12864-017-3914-0)
Supplement: Supplementary file 4 — Neutral variants. Each line corresponds to a variant, providing: the amino acid replacement and its location in the protein sequence, the UniProt code for the protein, the values of the contribution of the three biochemical/biophysical properties (Blosum62 elements, position specific scoring matrix elements and Shannon’s entropy) followed by the output of the pathogenicity predictions for the reference methods used in this work (for PolyPhen-2 we give the output of its two versions –HDIV and HVAR- although in this work we only used HDIV predictions), and ‘?’ is given when no output was provided by the method. The last column gives the dataset where the variant belongs, either VS228 or VS2168. (ZIP 5531 kb) [file 12864_2017_3914_MOESM4_ESM.zip › file2.csv]

MUTATION	ID_UNIPROT	BLOSUM62	PSSM	SHANNON_ENTROPY	SIFT	PolyPhen-2_HDIV	PolyPhen-2_HVAR	MutationTaster2_PRED	MutationTaster2_PROB	CADD	PON-P2	DATABASE
A8G	A0PJY2	0	3.54	2.928	0.48	0	0	0	0.781	8.642	0.166	VS2168
T9P	A0PJY2	-1	5.404	1.737	0.19	0.118	0.101	1	0.905	12.59	?	VS2168
T10S	A0PJY2	1	4.247	1.907	0.01	0.003	0.007	1	0.579	15.22	0.222	VS2168
P17S	A0PJY2	-1	4.777	1.249	0.12	0.047	0.02	0	0.693	12.52	0.139	VS2168
A18V	A0PJY2	0	3.551	2.295	0.23	0	0.001	0	0.984	13.57	0.168	VS2168
R19P	A0PJY2	-2	5.969	1.468	0.17	0.995	0.808	1	1	19.92	0.874	VS2168
N21T	A0PJY2	0	5.067	2.022	0.23	0.001	0.001	0	0.977	5.799	0.217	VS2168
M22V	A0PJY2	1	5.907	2.516	0.5	0	0.001	0	0.952	5.326	0.153	VS2168
S24G	A0PJY2	0	4.098	2.208	0.03	0	0	0	0.93	9.802	0.172	VS2168
S24T	A0PJY2	1	4.098	2.208	0.17	0.016	0.022	0	0.67	11.83	0.2	VS2168
S26P	A0PJY2	-1	4.098	2.146	0.23	0	0	0	0.527	9.116	?	VS2168
A55G	A0PJY2	0	4.317	2.577	0.36	0.004	0.022	0	0.995	12.62	?	VS2168
A55T	A0PJY2	0	4.317	2.577	0.23	0	0.001	0	0.999	9.418	0.2	VS2168
L56M	A0PJY2	2	3.675	2.553	?	?	?	?	?	?	?	VS2168
L56V	A0PJY2	1	3.675	2.553	0.36	0	0.001	0	0.999	10.59	0.141	VS2168
E60D	A0PJY2	2	4.071	2.314	0.84	0	0.002	0	0.986	11.93	0.128	VS2168
S70T	A0PJY2	1	4.462	1.564	0.02	0	0.002	0	0.886	15.41	?	VS2168
I71L	A0PJY2	2	6.161	1.487	0.9	0.002	0.005	1	0.604	11.22	?	VS2168
I75F	A0PJY2	0	6.813	1.007	0	0.98	0.762	1	1	16.06	?	VS2168
P86S	A0PJY2	-1	3.696	2.218	0.72	0	0.004	0	0.991	13.07	0.169	VS2168
G92S	A0PJY2	0	4.548	1.396	0.72	0.522	0.109	1	0.988	2.188	?	VS2168
P95L	A0PJY2	-3	4.13	2.047	0.83	0.012	0.002	0	0.574	0.71	?	VS2168
P95Q	A0PJY2	-1	4.13	2.047	0.32	0.022	0.01	0	0.998	3.841	?	VS2168
A98E	A0PJY2	-1	4.201	2.287	?	?	?	?	?	?	?	VS2168
A98T	A0PJY2	0	4.201	2.287	0.41	0.004	0.011	0	0.827	11.14	0.176	VS2168
A102T	A0PJY2	0	4.227	2.617	0.05	0.008	0.086	0	1	13.07	?	VS2168
A108M	A0PJY2	-1	2.944	1.899	?	?	?	?	?	?	?	VS2168
A108V	A0PJY2	0	2.944	1.899	0.22	0.002	0.009	0	1	12.52	0.132	VS2168
V109A	A0PJY2	0	2.665	1.717	1	0	0.002	0	1	12.82	?	VS2168
S111A	A0PJY2	1	3.468	2.48	1	0	0	0	0.999	0.455	0.116	VS2168
A112G	A0PJY2	0	3.784	2.245	0.21	0.705	0.099	1	0.906	10.33	?	VS2168
S118G	A0PJY2	0	3.822	2.685	0.11	0	0	0	0.999	8.668	?	VS2168
S118N	A0PJY2	1	3.822	2.685	0.3	0	0.001	0	0.999	7.335	?	VS2168
G129S	A0PJY2	0	4.264	2.166	0.47	0	0.001	1	0.756	13.54	?	VS2168
D134E	A0PJY2	2	6.131	2.024	1	0	0.003	0	0.993	10.1	0.206	VS2168
V149I	A0PJY2	3	5.025	1.677	0.92	0.003	0.002	1	1	1.818	?	VS2168
A159T	A0PJY2	0	3.904	2.029	0.16	0.093	0.004	0	1	6.681	?	VS2168
G168D	A0PJY2	-1	3.493	2.348	0.2	0	0	0	0.999	0.725	?	VS2168
A173G	A0PJY2	0	3.139	2.413	0.41	0.02	0.007	0	1	4.389	0.178	VS2168
A174G	A0PJY2	0	3.642	1.973	1	0.005	0.01	1	1	8.663	?	VS2168
P192Q	A0PJY2	-1	4.356	2.047	0.41	0.003	0.002	1	1	12.9	?	VS2168
P194S	A0PJY2	-1	4.701	1.473	0.07	0.884	0.426	1	1	15.65	?	VS2168
V205M	A0PJY2	1	5.118	1.999	0.22	0.972	0.693	1	0.779	13.59	?	VS2168
V209M	A0PJY2	1	4.957	2.243	0.21	0.001	0.006	0	0.691	15.47	?	VS2168
S214A	A0PJY2	1	4.015	2.715	0.84	0	0.001	0	1	9.557	0.149	VS2168
Q223E	A0PJY2	2	5.479	1.77	0.22	0	0.001	1	0.739	11.65	?	VS2168
Q235H	A0PJY2	0	5.553	2.052	0.17	0.002	0.004	0	0.876	12.63	?	VS2168
A242G	A0PJY2	0	4.111	2.084	0.52	0	0.001	0	1	9.107	0.192	VS2168
S246T	A0PJY2	1	4.913	1.69	0.08	0.13	0.112	0	0.995	10.05	0.152	VS2168
D247E	A0PJY2	2	5.287	2.261	0.75	0	0.001	0	0.956	10.45	0.143	VS2168
G251S	A0PJY2	0	4.897	1.753	0.46	0.004	0.006	1	1	12.52	?	VS2168
A255S	A0PJY2	1	3.022	2.356	0.67	0	0.002	0	1	6.511	?	VS2168
S367N	A0PJY2	1	5.323	0.47	0.01	1	0.998	1	1	22.6	0.811	VS2168
S425G	A0PJY2	0	4.237	1.895	1	0.018	0.011	1	0.627	15.07	?	VS2168
S426T	A0PJY2	1	4.583	2.539	0.1	0	0.003	0	0.919	12.29	0.197	VS2168
A430T	A0PJY2	0	2.719	1.428	0.26	0	0.004	0	1	5.122	0.106	VS2168
P433A	A0PJY2	-1	2.706	1.638	1	0.002	0.005	0	0.685	7.298	0.111	VS2168
P433S	A0PJY2	-1	2.706	1.638	0.18	0.006	0.005	0	0.572	6.502	0.152	VS2168
A434P	A0PJY2	-1	3.298	1.519	0.01	0.226	0.595	0	1	8.196	?	VS2168
G435V	A0PJY2	-3	3.668	1.39	0.03	0.835	0.718	1	1	7.362	?	VS2168
P437S	A0PJY2	-1	3.457	1.145	1	0.02	0.05	0	0.584	9.68	?	VS2168
T439I	A0PJY2	-1	3.029	1.731	0.07	0.003	0.033	0	1	4.685	0.142	VS2168
T439S	A0PJY2	1	3.029	1.731	1	0	0.003	0	1	0.9	0.092	VS2168
E440D	A0PJY2	2	2.849	1.59	0.46	0	0.002	0	0.97	0.013	0.186	VS2168
P441A	A0PJY2	-1	3.235	1.424	0.4	0	0.002	0	0.52	8.739	0.167	VS2168
P441V	A0PJY2	-2	3.235	1.424	?	?	?	?	?	?	?	VS2168
P442L	A0PJY2	-3	2.894	1.641	0.32	0	0.002	0	1	3.162	0.196	VS2168
P442S	A0PJY2	-1	2.894	1.641	0.73	0.001	0.034	0	1	0.095	0.213	VS2168
P443L	A0PJY2	-3	2.309	1.027	0.33	0	0.002	0	1	3.13	?	VS2168
P444S	A0PJY2	-1	1.861	1.029	0.01	0	0.001	0	1	0.599	0.12	VS2168
P446Q	A0PJY2	-1	-0.598	0.91	0.07	0.044	0.104	0	1	3.545	0.109	VS2168
Q448H	A0PJY2	0	4.004	1.468	0.02	0.284	0.548	0	1	3.348	?	VS2168
Q448P	A0PJY2	-1	4.004	1.468	0.23	0	0	0	1	0.499	0.12	VS2168
P449L	A0PJY2	-3	3.102	1.493	0.38	0	0	0	1	4.228	?	VS2168
P450A	A0PJY2	-1	3.209	1.497	0.17	0.018	0.016	0	0.992	8.684	0.153	VS2168
M451A	A0PJY2	-1	1.225	1.525	?	?	?	?	?	?	0.071	VS2168
M451T	A0PJY2	-1	1.225	1.525	0.08	0	0.004	0	1	0.029	0.067	VS2168
M451V	A0PJY2	1	1.225	1.525	0.17	0	0	0	1	0.001	0.068	VS2168
Q457P	A0PJY2	-1	3.856	2.068	0.27	0	0	0	1	0.841	0.192	VS2168
P458A	A0PJY2	-1	3.116	1.993	0.08	0	0	0	1	0.011	0.121	VS2168
P458Q	A0PJY2	-1	3.116	1.993	0.21	0	0	0	1	0.095	0.181	VS2168
P458S	A0PJY2	-1	3.116	1.993	0.08	0	0	0	1	1.975	0.18	VS2168
P459T	A0PJY2	-1	4.468	2.066	0.04	0	0	0	1	8.435	?	VS2168
P461Q	A0PJY2	-1	4.742	1.664	0.13	0	0.002	0	0.721	9.68	?	VS2168
T462A	A0PJY2	0	2.258	2.855	0.49	0	0.001	0	1	5.658	0.227	VS2168
T462P	A0PJY2	-1	2.258	2.855	0.18	0	0	0	1	0.008	0.101	VS2168
P463A	A0PJY2	-1	3.979	2.974	0.06	0	0	0	1	4.943	0.108	VS2168
P465S	A0PJY2	-1	3.724	2.968	0.06	0	0.001	0	1	8.995	?	VS2168
L470V	A0PJY2	1	3.675	3.529	0	0.75	0.399	0	0.65	16.19	0.197	VS2168
M1P	A1X283	-2	5.265	1.757	?	?	?	?	?	?	0.112	VS2168
P2T	A1X283	-1	1.46	1.968	0.07	0	0	0	1	11.46	?	VS2168
P3D	A1X283	-1	3.408	2.063	?	?	?	?	?	?	0.83	VS2168
P3I	A1X283	-3	3.408	2.063	?	?	?	?	?	?	0.769	VS2168
R4P	A1X283	-2	4.464	2.29	0	0.991	0.554	1	0.977	14.72	?	VS2168
R4S	A1X283	-1	4.464	2.29	?	?	?	?	?	?	?	VS2168
R5I	A1X283	-3	4.417	1.914	?	?	?	?	?	?	0.145	VS2168
R5Y	A1X283	-2	4.417	1.914	?	?	?	?	?	?	0.187	VS2168
S6L	A1X283	-2	2.927	2.688	?	?	?	?	?	?	?	VS2168
S6Q	A1X283	0	2.927	2.688	?	?	?	?	?	?	0.181	VS2168
S6T	A1X283	1	2.927	2.688	0.76	0.026	0.023	0	0.997	1.45	0.107	VS2168
I7L	A1X283	2	3.851	2.676	0.07	0.067	0.16	0	0.985	14.66	0.164	VS2168
I7V	A1X283	3	3.851	2.676	1	0.023	0.048	0	0.994	10.57	0.11	VS2168
V8G	A1X283	-3	3.124	3.015	0.09	0.156	0.216	1	0.994	12.02	0.155	VS2168
V8K	A1X283	-2	3.124	3.015	?	?	?	?	?	?	?	VS2168
E9A	A1X283	-1	3.845	2.238	0.08	0.146	0.16	1	0.866	13.21	?	VS2168
E9D	A1X283	2	3.845	2.238	0.81	0.067	0.048	1	0.591	7.624	?	VS2168
V10A	A1X283	0	4.577	2.05	0.5	0.45	0.432	1	0.664	14.54	?	VS2168
V10L	A1X283	1	4.577	2.05	0.04	0.654	0.562	1	0.554	14.28	0.081	VS2168
V10P	A1X283	-2	4.577	2.05	?	?	?	?	?	?	?	VS2168
K11G	A1X283	-2	2.654	2.782	?	?	?	?	?	?	0.239	VS2168
K11V	A1X283	-2	2.654	2.782	?	?	?	?	?	?	0.125	VS2168
V12A	A1X283	0	4.577	1.887	0	0.791	0.592	1	0.625	14.67	?	VS2168
V12F	A1X283	-1	4.577	1.887	?	?	?	?	?	?	?	VS2168
L13G	A1X283	-4	3.199	2.597	?	?	?	?	?	?	0.247	VS2168
L13R	A1X283	-2	3.199	2.597	0.01	0.814	0.625	0	0.953	13.47	?	VS2168
L13S	A1X283	-2	3.199	2.597	?	?	?	?	?	?	?	VS2168
D14K	A1X283	-1	4.603	1.945	?	?	?	?	?	?	0.192	VS2168
D14S	A1X283	0	4.603	1.945	?	?	?	?	?	?	0.226	VS2168
V15E	A1X283	-2	4.551	1.889	0	0.986	0.889	1	0.969	19.04	0.263	VS2168
V15L	A1X283	1	4.551	1.889	0.15	0.494	0.349	1	0.608	14.19	0.191	VS2168
Q16D	A1X283	0	4.797	2.058	?	?	?	?	?	?	0.174	VS2168
Q16P	A1X283	-1	4.797	2.058	0	0.99	0.943	1	0.969	15.14	?	VS2168
Q16S	A1X283	0	4.797	2.058	?	?	?	?	?	?	?	VS2168
K17P	A1X283	-1	3.841	1.853	?	?	?	?	?	?	?	VS2168
K17S	A1X283	0	3.841	1.853	?	?	?	?	?	?	0.216	VS2168
R18A	A1X283	-1	4.464	1.815	?	?	?	?	?	?	?	VS2168
R18T	A1X283	-1	4.464	1.815	?	?	?	?	?	?	?	VS2168
R19F	A1X283	-3	4.47	1.876	?	?	?	?	?	?	?	VS2168
R19P	A1X283	-2	4.47	1.876	0.19	0.998	0.986	1	0.815	15.07	?	VS2168
R19S	A1X283	-1	4.47	1.876	?	?	?	?	?	?	0.151	VS2168
V20F	A1X283	-1	2.972	2.698	?	?	?	?	?	?	0.193	VS2168
V20Q	A1X283	-2	2.972	2.698	?	?	?	?	?	?	0.161	VS2168
V20S	A1X283	-2	2.972	2.698	?	?	?	?	?	?	0.106	VS2168
P21R	A1X283	-2	3.485	1.773	0.02	1	0.999	1	0.999	18.53	?	VS2168
P21S	A1X283	-1	3.485	1.773	0	1	0.999	1	0.997	19.92	?	VS2168
P21Y	A1X283	-3	3.485	1.773	?	?	?	?	?	?	?	VS2168
N22E	A1X283	0	5.262	2.291	?	?	?	?	?	?	?	VS2168
N22S	A1X283	1	5.262	2.291	1	0.001	0.016	1	0.784	3.587	0.117	VS2168
N22Y	A1X283	-2	5.262	2.291	0	0.909	0.905	1	0.962	18.39	?	VS2168
K23Q	A1X283	1	3.855	1.99	0.47	0.167	0.425	1	0.749	9.412	?	VS2168
K23S	A1X283	0	3.855	1.99	?	?	?	?	?	?	0.182	VS2168
H24D	A1X283	-1	7.028	2.332	0	0.785	0.71	1	0.954	14.71	?	VS2168
H24L	A1X283	-3	7.028	2.332	0	0.007	0.073	1	0.978	15.35	0.124	VS2168
H24T	A1X283	-2	7.028	2.332	?	?	?	?	?	?	?	VS2168
Y25I	A1X283	-1	5.916	2.204	?	?	?	?	?	?	0.096	VS2168
Y25L	A1X283	-1	5.916	2.204	?	?	?	?	?	?	0.141	VS2168
S142T	A1X283	1	4.573	1.121	0.78	0.004	0.005	1	0.994	9.506	0.247	VS2168
D145G	A1X283	-1	5.335	0.767	0.03	0.093	0.073	1	1	19.03	0.862	VS2168
Q146K	A1X283	1	1.877	2.565	0.76	0.003	0.001	0	1	4.718	0.218	VS2168
Q146R	A1X283	1	1.877	2.565	0.42	0	0.001	0	1	12.93	?	VS2168
S148H	A1X283	-1	4.667	0.955	?	?	?	?	?	?	0.739	VS2168
E155T	A1X283	-1	4.367	1.107	?	?	?	?	?	?	0.779	VS2168
Q156L	A1X283	-2	5.573	0.417	0.02	0.76	0.517	1	1	18.26	0.908	VS2168
Y157S	A1X283	-2	6.681	0.432	0.01	0.999	0.997	1	1	17.13	?	VS2168
V160I	A1X283	3	5.302	0.459	0.25	0.226	0.45	1	1	9.096	?	VS2168
N162F	A1X283	-3	4.012	1.581	?	?	?	?	?	?	0.808	VS2168
Q166R	A1X283	1	5.569	0.432	0.02	0.997	0.968	1	1	14.42	0.838	VS2168
E167V	A1X283	-2	4.676	0.417	0.03	0.98	0.965	1	1	18.33	?	VS2168
S168E	A1X283	0	4.767	0.7	?	?	?	?	?	?	0.925	VS2168
S169V	A1X283	-2	4.569	1.097	?	?	?	?	?	?	?	VS2168
I171Y	A1X283	-1	5.65	0.53	?	?	?	?	?	?	0.841	VS2168
S172P	A1X283	-1	4.759	0.854	?	?	?	?	?	?	0.877	VS2168
L173P	A1X283	-3	5.019	0.518	0.01	1	0.998	1	1	19.44	0.966	VS2168
V175A	A1X283	0	5.245	1.033	1	0.022	0.027	1	1	4.841	?	VS2168
Q177I	A1X283	-3	5.573	0.578	?	?	?	?	?	?	0.911	VS2168
E186D	A1X283	2	4.676	0.441	0.02	0.41	0.549	1	1	17.63	?	VS2168
G188R	A1X283	-2	5.086	0.309	?	1	1	1	1	21	0.87	VS2168
P285L	A1X283	-3	2.826	1.601	0.06	0.002	0.002	0	0.62	8.595	?	VS2168
A309T	A1X283	0	2.927	2.721	0.37	0.01	0.007	0	1	6.623	0.101	VS2168
A335T	A1X283	0	1.047	2.831	0.21	0.093	0.03	0	1	8.514	?	VS2168
A454V	A1X283	0	4.464	2.36	?	0.01	0.001	0	1	6.755	?	VS2168
L455P	A1X283	-3	1.434	3.247	?	0.01	0.001	0	1	2.945	?	VS2168
V477A	A1X283	0	-0.028	2.275	?	0	0	0	1	0.003	0.128	VS2168
S491G	A1X283	0	0.675	1.731	?	0	0	0	1	0.003	0.078	VS2168
D493E	A1X283	2	1.247	2.644	?	0	0	0	0.978	0	0.071	VS2168
M516V	A1X283	1	3.943	2.858	?	0	0	0	1	1.889	0.082	VS2168
T553A	A1X283	0	0.948	1.802	?	0	0	0	0.742	0.004	0.078	VS2168
G558C	A1X283	-3	5.041	0.799	?	0.997	0.817	1	1	11.29	?	VS2168
V559M	A1X283	1	3.911	1.697	?	0.005	0.002	0	0.999	1.543	0.187	VS2168
I560S	A1X283	-2	5.638	1.024	?	0.024	0.01	1	1	3.232	?	VS2168
I569T	A1X283	-1	-0.821	2.521	?	0	0	0	1	0	0.049	VS2168
S575G	A1X283	0	3.709	2.538	?	0	0	0	0.999	0.057	0.145	VS2168
R586K	A1X283	2	-2.304	0.803	?	0	0	0	1	7.541	0.106	VS2168
N611S	A1X283	1	6.047	1.314	?	0.008	0.005	1	1	10.28	?	VS2168
T630A	A1X283	0	3.043	3.025	?	0	0	0	1	2.221	0.045	VS2168
V642I	A1X283	3	4.673	1.396	?	0.615	0.1	1	1	12.63	?	VS2168
A647T	A1X283	0	4.26	2.231	?	0.002	0.003	0	1	5.24	0.094	VS2168
S679P	A1X283	-1	2.853	2.621	?	0	0	0	0.997	0.01	0.11	VS2168
V694A	A1X283	0	2.446	3.223	?	0	0	0	1	0.087	0.102	VS2168
P706S	A1X283	-1	3.285	2.096	?	0.01	0.005	0	0.989	0.018	0.101	VS2168
R708H	A1X283	0	4.516	2.517	?	0.002	0.001	0	1	0.806	0.086	VS2168
T713S	A1X283	1	4.133	2.795	?	0	0	0	1	0.016	0.06	VS2168
R731K	A1X283	2	3.49	2.528	?	0	0.001	0	1	0.603	?	VS2168
S769C	A1X283	-1	3.153	2.934	?	0.977	0.423	0	1	12.37	?	VS2168
S772P	A1X283	-1	4.19	2.143	?	0	0	0	1	0.446	0.211	VS2168
P781T	A1X283	-1	3.865	1.583	?	0.19	0.051	0	1	2.891	0.128	VS2168
A791T	A1X283	0	3.873	2.559	?	0.003	0.003	0	1	3.373	0.237	VS2168
L808F	A1X283	0	4.504	2.107	?	0.435	0.157	0	1	5.174	0.216	VS2168
G822S	A1X283	0	3.682	2.396	?	0.004	0.005	0	1	0.257	?	VS2168
S823G	A1X283	0	3.226	2.206	?	0	0	1	1	0.004	0.109	VS2168
W827R	A1X283	-3	2.811	1.686	?	0	0	0	1	0.001	0.085	VS2168
G830S	A1X283	0	3.54	2.818	?	0.059	0.005	0	1	1.581	?	VS2168
K838E	A1X283	1	3.828	1.545	?	0.651	0.152	0	0.763	0.586	0.198	VS2168
S843A	A1X283	1	2.237	1.676	?	0.003	0.01	0	1	0.014	?	VS2168
V844L	A1X283	1	2.685	2.66	?	0	0	0	1	0	0.107	VS2168
N846S	A1X283	1	4.382	2.626	?	0	0	0	1	0	0.093	VS2168
D860N	A1X283	1	4.838	1.427	?	0.002	0.006	1	1	11.56	?	VS2168
L2I	A2PYH4	2	3.238	2.45	?	?	?	?	?	?	0.072	VS2168
K3A	A2PYH4	-1	3.182	2.773	?	?	?	?	?	?	0.061	VS2168
S4C	A2PYH4	-1	3.869	1.785	?	?	?	?	?	?	0.078	VS2168
L8S	A2PYH4	-2	2.778	2.636	0.76	0.001	0.006	0	1	5.512	0.075	VS2168
E12D	A2PYH4	2	1.38	1.627	1	0	0	1	1	0.76	0.018	VS2168
F15C	A2PYH4	-2	4.814	1.11	0.04	0.996	0.819	1	1	14.92	0.12	VS2168
F16L	A2PYH4	0	4.355	1.874	0.02	0.734	0.237	1	1	13.71	0.052	VS2168
E21D	A2PYH4	2	3.535	2.874	0.36	0.007	0.008	1	1	12.6	0.032	VS2168
F35K	A2PYH4	-3	4.243	2.699	?	?	?	?	?	?	0.139	VS2168
L36I	A2PYH4	2	3.451	1.704	0.31	0.999	0.987	1	1	14.18	0.04	VS2168
P37C	A2PYH4	-3	4.287	2.462	?	?	?	?	?	?	0.155	VS2168
P38A	A2PYH4	-1	4.841	1.813	0.03	0.793	0.35	1	1	14.02	0.064	VS2168
D47V	A2PYH4	-3	3.749	2.383	0.11	0.594	0.276	1	1	14.47	0.049	VS2168
E50F	A2PYH4	-3	3.391	2.404	?	?	?	?	?	?	0.06	VS2168
E52K	A2PYH4	1	3.666	1.742	0.11	0.096	0.036	1	1	16.98	0.042	VS2168
E53N	A2PYH4	0	3.827	2.311	?	?	?	?	?	?	0.094	VS2168
E54Q	A2PYH4	2	4.38	1.128	0.65	0.926	0.762	1	1	17.38	0.073	VS2168
L55M	A2PYH4	2	2.56	2.347	?	?	?	?	?	?	0.063	VS2168
E56K	A2PYH4	1	4.149	1.737	0.63	0.007	0.004	1	1	12.57	0.037	VS2168
S57I	A2PYH4	-2	3.366	2.262	0.1	0.379	0.076	0	1	11.86	0.058	VS2168
L61K	A2PYH4	-2	3.036	2.614	?	?	?	?	?	?	0.079	VS2168
G62S	A2PYH4	0	4.185	2.269	?	0.989	0.827	1	1	14.88	0.197	VS2168
K68N	A2PYH4	0	3.385	2.449	0.28	0.005	0.005	1	1	10.04	0.112	VS2168
D80G	A2PYH4	-1	3.46	3.153	0.28	0.099	0.04	0	1	0.015	0.071	VS2168
T81K	A2PYH4	-1	3.468	3.216	0.41	0	0.001	0	1	2.768	0.061	VS2168
L86P	A2PYH4	-3	0.026	2.789	0	1	1	1	1	21.5	0.018	VS2168
T87K	A2PYH4	-1	3.489	2.918	0.34	0.18	0.147	0	0.847	4.834	0.058	VS2168
P95S	A2PYH4	-1	3.716	2.873	0.4	0	0	0	1	0.012	0.064	VS2168
V109I	A2PYH4	3	2.211	3.125	0.62	0	0.001	0	1	4.466	0.036	VS2168
N111K	A2PYH4	0	3.821	2.728	0.73	0.001	0.003	0	1	0.894	0.038	VS2168
I117V	A2PYH4	3	-0.026	3.079	0.92	0	0	0	1	0	0.013	VS2168
L121P	A2PYH4	-3	3.073	2.947	0.04	0.997	0.936	1	1	15.41	0.171	VS2168
A124G	A2PYH4	0	1.014	3.087	0.5	0	0	1	1	2.251	0.045	VS2168
Q126E	A2PYH4	2	4.249	2.599	0.45	0.779	0.351	1	1	10.46	0.064	VS2168
T134A	A2PYH4	0	3.682	2.977	0.9	0	0	0	1	7.869	0.057	VS2168
K140R	A2PYH4	2	2.982	3.154	0.18	0.001	0.001	0	1	4.824	0.063	VS2168
D144N	A2PYH4	1	3.638	3.014	0	1	1	1	1	33	0.064	VS2168
E157A	A2PYH4	-1	3.444	2.712	0.64	0.518	0.197	1	0.801	10.72	0.038	VS2168
S158N	A2PYH4	1	3.044	3.049	0.56	0.089	0.031	1	1	3.977	0.059	VS2168
V161A	A2PYH4	0	1.778	2.549	1	0	0.001	1	1	0.037	0.031	VS2168
I173V	A2PYH4	3	3.497	2.842	0.67	0	0.001	0	1	2.834	0.052	VS2168
G175R	A2PYH4	-2	3.711	2.505	0.42	0	0.001	0	1	3.497	0.051	VS2168
S179Y	A2PYH4	-2	3.595	2.378	0.04	0	0.001	0	1	3.71	0.07	VS2168
D181V	A2PYH4	-3	4.152	2.516	0.1	0.838	0.367	0	1	6.795	0.086	VS2168
N182R	A2PYH4	0	0.872	3.429	?	?	?	?	?	?	0.048	VS2168
N182S	A2PYH4	1	0.872	3.429	0.71	0.031	0.007	1	1	8.536	0.021	VS2168
G201R	A2PYH4	-2	4.157	2.63	0.52	0.002	0.002	0	0.82	6.045	0.096	VS2168
N208S	A2PYH4	1	3.633	3.189	0.81	0.003	0.002	0	1	2.972	0.081	VS2168
Q211R	A2PYH4	1	4.303	2.491	0.39	0.971	0.551	0	0.823	8.678	0.072	VS2168
V219G	A2PYH4	-3	2.314	3.098	0.01	0.992	0.835	1	1	17.47	0.063	VS2168
S227N	A2PYH4	1	2.949	3.065	?	?	?	?	?	?	0.075	VS2168
G232I	A2PYH4	-4	3.946	2.62	?	?	?	?	?	?	0.083	VS2168
G232K	A2PYH4	-2	3.946	2.62	?	?	?	?	?	?	0.1	VS2168
G232R	A2PYH4	-2	3.946	2.62	0.63	0.004	0.005	1	1	0.01	0.033	VS2168
G234C	A2PYH4	-3	3.797	2.373	0.04	0.953	0.533	0	1	4.663	0.026	VS2168
P239S	A2PYH4	-1	4.341	2.782	0.67	0.011	0.005	0	1	10.64	0.053	VS2168
S242P	A2PYH4	-1	3.307	2.05	0.29	0.001	0.003	0	1	8.713	0.073	VS2168
H248R	A2PYH4	0	4.986	2.441	0.35	0.002	0.001	0	1	5.68	0.034	VS2168
Q251A	A2PYH4	-1	4.591	2.279	?	?	?	?	?	?	0.056	VS2168
N256D	A2PYH4	1	3.691	2.742	0.63	0.001	0.001	0	0.811	6.817	0.033	VS2168
G257C	A2PYH4	-3	3.978	2.655	0.08	0.049	0.016	0	1	6.672	0.035	VS2168
V312L	A2PYH4	1	3.326	2.085	0.28	0.015	0.007	1	1	6.427	0.021	VS2168
D348G	A2PYH4	-1	4.674	1.454	0.48	0.992	0.939	1	1	13.58	0.075	VS2168
A448V	A2PYH4	0	1.199	3.22	0.36	0	0.001	0	1	2.556	0.019	VS2168
I449T	A2PYH4	-1	3.422	2.863	0.52	0.046	0.022	0	1	3.908	0.049	VS2168
V540L	A2PYH4	1	4.769	1.124	0.01	0.985	0.724	1	1	17.56	0.035	VS2168
Q541P	A2PYH4	-1	5.422	0.323	0.21	0.997	0.897	1	1	16.55	0.134	VS2168
Q542P	A2PYH4	-1	5.426	0.217	0.13	0.998	0.897	1	1	16.83	?	VS2168
A543G	A2PYH4	0	4.769	1.164	0	0.985	0.831	1	1	24	0.064	VS2168
A544W	A2PYH4	-3	5.022	0.259	?	?	?	?	?	?	?	VS2168
S545L	A2PYH4	-2	4.149	1.572	?	?	?	?	?	?	0.131	VS2168
V546I	A2PYH4	3	4.804	0.788	0.39	0.004	0.006	1	1	11.85	0.04	VS2168
V546L	A2PYH4	1	4.804	0.788	0.65	0.212	0.071	1	1	9.077	0.043	VS2168
L547F	A2PYH4	0	4.246	0.25	0.04	0.542	0.124	1	1	15.71	0.194	VS2168
V548L	A2PYH4	1	3.89	1.555	0.65	0.126	0.032	1	1	12.81	0.033	VS2168
I554F	A2PYH4	0	4.265	1.542	0.37	0.813	0.128	1	1	7.697	0.058	VS2168
D577G	A2PYH4	-1	4.931	0.738	0.01	0.587	0.194	1	1	11.95	0.081	VS2168
V604A	A2PYH4	0	4.289	2.749	0.44	0.002	0.005	1	0.756	4.128	0.047	VS2168
T662S	A2PYH4	1	4.748	0.926	0.44	0.776	0.406	1	1	10.78	0.035	VS2168
V688I	A2PYH4	3	3.5	1.347	0.46	0.059	0.143	0	1	0.782	0.029	VS2168
I704V	A2PYH4	3	4.84	0.366	0.22	0.5	0.258	1	1	13.61	0.076	VS2168
V716L	A2PYH4	1	-0.085	0.451	0.35	0	0.001	1	1	2.174	0.021	VS2168
K749E	A2PYH4	1	4.459	0.773	0.17	0.992	0.831	1	1	14.02	0.087	VS2168
G772A	A2PYH4	0	2.645	2.28	0.49	0.009	0.007	0	0.992	8.82	0.06	VS2168
T831I	A2PYH4	-1	3.891	2.133	0.27	0.002	0.004	0	1	10.24	0.028	VS2168
N840H	A2PYH4	1	4.578	1.391	0.07	0.372	0.211	0	0.697	7.516	0.046	VS2168
I842M	A2PYH4	1	4.124	2.297	0.12	0.149	0.077	1	0.64	3.622	0.037	VS2168
M848I	A2PYH4	1	5.833	1.471	0.46	0.387	0.194	0	0.958	3.111	0.031	VS2168
I872V	A2PYH4	3	4.497	1.259	0.33	0.059	0.09	0	0.82	9.569	0.028	VS2168
T881I	A2PYH4	-1	4.617	1.018	0.36	0.011	0.038	1	0.751	5.845	0.056	VS2168
A882T	A2PYH4	0	3.362	1.887	0.41	0.157	0.056	0	1	5.31	0.032	VS2168
A907T	A2PYH4	0	3.744	2.365	0.38	0.005	0.029	0	1	0.794	0.033	VS2168
R920K	A2PYH4	2	5.145	1.009	0.77	0.008	0.022	0	1	3.8	0.083	VS2168
T981A	A2PYH4	0	3.426	1.936	0.68	0.001	0.005	0	0.874	1.1	0.042	VS2168
T1001M	A2PYH4	-1	4.377	2.063	0.07	0.253	0.08	0	1	1.499	0.037	VS2168
I1010T	A2PYH4	-1	3.455	2.673	0.71	0.001	0.001	0	1	0.005	0.027	VS2168
Y1028C	A2PYH4	-2	6.06	1.156	0.02	0.998	0.937	1	0.837	15.44	0.098	VS2168
Y1028S	A2PYH4	-2	6.06	1.156	0.1	0.158	0.094	1	0.772	13.16	0.16	VS2168
I1033V	A2PYH4	3	4.646	0.885	0.77	0.064	0.14	0	0.855	3.317	0.034	VS2168
K1045R	A2PYH4	2	4.362	0.867	0.53	0.029	0.094	1	0.993	6.327	0.055	VS2168
T1047M	A2PYH4	-1	2.218	2.26	?	0.009	0.004	0	0.976	5.133	0.021	VS2168
S1056N	A2PYH4	1	2.237	1.774	0.9	0	0.002	0	0.996	1.293	0.031	VS2168
K1068I	A2PYH4	-3	4.118	1.656	0.12	0.05	0.076	0	0.948	10.89	0.098	VS2168
E1070G	A2PYH4	-2	4.475	1.625	0.02	0.871	0.608	1	0.674	13.83	0.033	VS2168
I1077L	A2PYH4	2	4.746	0.886	0.1	0.955	0.721	1	0.961	17	0.098	VS2168
S1078C	A2PYH4	-1	4.312	0.477	0.05	0.988	0.956	1	1	18.28	0.141	VS2168
I1086V	A2PYH4	3	4.455	1.217	0.48	0.515	0.194	0	0.896	10.31	?	VS2168
Q1088R	A2PYH4	1	4.977	1.428	0.52	0.005	0.016	0	0.983	11.27	0.044	VS2168
L1090F	A2PYH4	0	-0.052	1.629	1	0	0.003	0	0.999	1.881	0.018	VS2168
P1097L	A2PYH4	-3	4.77	1.94	0.15	0.389	0.227	1	1	17.33	0.065	VS2168
G1101E	A2PYH4	-2	4.748	1.693	0.47	0.004	0.011	0	0.999	7.047	0.068	VS2168
I1104M	A2PYH4	1	3.476	3.135	0.29	0.027	0.013	0	1	0.554	0.057	VS2168
R1108S	A2PYH4	-1	3.336	3.154	0.75	0.049	0.038	0	0.583	9.111	0.039	VS2168
Q1113R	A2PYH4	1	2.736	2.818	0.56	0.061	0.053	0	0.999	5.339	0.052	VS2168
H1116Y	A2PYH4	2	5.227	3.014	1	0.949	0.568	0	1	6.83	0.055	VS2168
H1119L	A2PYH4	-3	4.659	3.072	0.67	0.002	0.004	0	1	0.007	0.037	VS2168
I1122R	A2PYH4	-3	0.637	3.039	0.56	0	0.001	0	1	0.007	0.017	VS2168
I1122V	A2PYH4	3	0.637	3.039	0.33	0.01	0.031	0	1	0.006	0.037	VS2168
I1125V	A2PYH4	3	2.598	3.13	0.68	0	0.001	0	1	0.001	0.023	VS2168
T1132M	A2PYH4	-1	1.819	3.152	0.11	0.004	0.003	0	1	6.797	0.019	VS2168
A1134T	A2PYH4	0	3.555	3.066	0.66	0.001	0.003	0	1	1.561	0.034	VS2168
P1138L	A2PYH4	-3	4.402	2.87	0.65	0.003	0.002	1	0.555	10.25	0.065	VS2168
L1146P	A2PYH4	-3	0.636	2.721	0.31	0	0.001	1	0.989	7.01	0.066	VS2168
S1178L	A2PYH4	-2	3.358	2.78	?	?	?	?	?	?	0.054	VS2168
D1179K	A2PYH4	-1	4.847	0.969	?	?	?	?	?	?	0.068	VS2168
L1180V	A2PYH4	1	4.109	0.829	0.01	0.996	0.926	0	0.8	17.83	0.053	VS2168
R1181K	A2PYH4	2	5.025	1.39	0.23	0.028	0.024	0	0.968	12.84	0.029	VS2168
N1182S	A2PYH4	1	4.086	2.083	1	0.004	0.004	0	0.986	9.278	0.064	VS2168
R1183N	A2PYH4	0	5.204	0.605	?	?	?	?	?	?	0.084	VS2168
A1185I	A2PYH4	-1	3.981	2.246	?	?	?	?	?	?	0.03	VS2168
V1186F	A2PYH4	-1	3.948	2.614	0.03	0.004	0.008	0	0.999	6.893	0.041	VS2168
S1187P	A2PYH4	-1	3.943	1.75	0.19	0.476	0.122	1	0.922	15.5	0.089	VS2168
S1188F	A2PYH4	-2	3.852	2.281	0	0.99	0.804	1	0.989	20.8	0.056	VS2168
V1189L	A2PYH4	1	3.398	2.852	0.44	0	0.001	0	0.994	2.501	0.016	VS2168
P1190L	A2PYH4	-3	5.057	1.426	0.01	0.998	0.96	1	1	18.81	0.056	VS2168
P1191S	A2PYH4	-1	5.301	0.868	0.04	0.997	0.906	0	0.967	16.93	0.041	VS2168
V1192M	A2PYH4	1	4.722	0.894	?	?	?	?	?	?	0.07	VS2168
R1194N	A2PYH4	0	5.2	0.744	?	?	?	?	?	?	0.118	VS2168
L1195A	A2PYH4	-1	4.118	0.813	?	?	?	?	?	?	0.11	VS2168
K1196T	A2PYH4	-1	4.407	0.7	0	1	0.999	1	0.96	19.1	0.046	VS2168
S1202Y	A2PYH4	-2	3.391	2.463	0.04	0.979	0.771	1	0.572	13.91	0.054	VS2168
S1230P	A2PYH4	-1	2.683	2.674	0.28	0	0.002	0	1	0.017	0.064	VS2168
L1232F	A2PYH4	0	3.162	2.568	0.21	0.003	0.005	0	1	2.199	0.093	VS2168
I1234V	A2PYH4	3	3.331	2.942	0.88	0	0.001	0	1	0.524	0.024	VS2168
Q1255R	A2PYH4	1	4.042	3.072	0.72	0	0.001	0	1	6.019	0.057	VS2168
E1265Q	A2PYH4	2	4.104	1.73	0.01	1	0.979	1	0.906	22.3	0.037	VS2168
W1271R	A2PYH4	-3	7.085	1.111	0.33	0.959	0.614	0	0.552	13.44	0.093	VS2168
D1276E	A2PYH4	2	4.513	1.239	0.06	0.911	0.737	0	0.982	15.08	0.021	VS2168
E1280Q	A2PYH4	2	3.602	2.852	0.43	0.642	0.316	0	0.932	10.14	0.065	VS2168
S1283N	A2PYH4	1	3.144	2.368	0.36	0.001	0.002	0	0.999	9.501	0.047	VS2168
T1288I	A2PYH4	-1	3.371	2.952	0.11	0.036	0.016	0	1	8.335	0.1	VS2168
S1294P	A2PYH4	-1	3.144	2.092	0.01	0.038	0.009	0	0.516	11.94	0.121	VS2168
L1300F	A2PYH4	0	2.789	2.712	0.7	0.002	0.005	1	1	11.53	0.082	VS2168
S1301C	A2PYH4	-1	2.798	2.851	0.1	0.001	0.001	1	1	12.02	0.063	VS2168
G1306A	A2PYH4	0	3.685	2.633	1	0.006	0.005	0	1	7.363	0.054	VS2168
K1344T	A2PYH4	-1	3.291	2.861	0.45	0.164	0.04	0	1	11.4	0.071	VS2168
L1353V	A2PYH4	1	3.286	2.485	0.42	0.088	0.033	0	1	11.09	0.078	VS2168
I1362L	A2PYH4	2	3.004	3.052	1	0	0	0	1	0.399	0.065	VS2168
V1363F	A2PYH4	-1	3.467	2.874	0.74	0.232	0.112	1	1	2.953	0.046	VS2168
Q1380L	A2PYH4	-2	0.762	3.201	0.32	0	0	0	1	0.007	0.016	VS2168
F1384C	A2PYH4	-2	-0.607	3.332	0.19	0	0	0	1	0.267	0.062	VS2168
F1384S	A2PYH4	-2	-0.607	3.332	0.42	0	0.001	0	1	0.067	0.025	VS2168
S1385N	A2PYH4	1	3.115	2.99	?	?	?	?	?	?	0.045	VS2168
E1386G	A2PYH4	-2	3.008	3.055	0.11	0.099	0.025	0	1	2.22	0.059	VS2168
E1386K	A2PYH4	1	3.008	3.055	0.57	0	0.001	0	1	0.017	0.03	VS2168
K1387E	A2PYH4	1	3.32	2.973	0.35	0.001	0.002	0	1	4.81	0.043	VS2168
N1388K	A2PYH4	0	1.457	3.25	0.92	0	0	0	1	0.001	0.025	VS2168
N1390K	A2PYH4	0	3.287	3.228	0.96	0	0.001	0	1	0.437	0.063	VS2168
S1391P	A2PYH4	-1	3.493	2.645	0.05	0.94	0.36	0	1	9.126	0.166	VS2168
I1401V	A2PYH4	3	3.873	2.299	0.52	0	0.001	0	1	7.098	0.04	VS2168
E1409D	A2PYH4	2	3.835	2.472	0.21	0.281	0.11	1	0.795	9.687	0.036	VS2168
S1413R	A2PYH4	-1	3.044	2.693	0.24	0.994	0.796	1	1	11.74	0.053	VS2168
M1414I	A2PYH4	1	2.506	2.408	0.33	0	0	0	1	10.63	0.026	VS2168
M1414V	A2PYH4	1	2.506	2.408	0.46	0	0	0	0.536	9.351	0.024	VS2168
D1419N	A2PYH4	1	4.216	2.18	0.02	0.011	0.008	1	1	11.63	0.043	VS2168
A3G	A2RRP1	0	3.32	2.169	0	0.312	0.14	0	0.789	16.72	0.021	VS2168
P4S	A2RRP1	-1	3.337	2.097	0	0	0.001	0	0.968	19.39	0.052	VS2168
E5A	A2RRP1	-1	3.151	2.158	0	0.226	0.07	0	0.968	7.418	0.013	VS2168
P8M	A2RRP1	-2	3.933	2.301	?	?	?	?	?	?	0.014	VS2168
A9P	A2RRP1	-1	3.379	2.315	0	0	0.001	0	1	14.41	0.013	VS2168
A9T	A2RRP1	0	3.379	2.315	0	0	0.001	0	1	14.76	0.004	VS2168
L10V	A2RRP1	1	1.309	2.655	0	0	0	0	1	3.358	0.007	VS2168
L10W	A2RRP1	-2	1.309	2.655	0	0	0.001	0	1	14.58	0.025	VS2168
S11N	A2RRP1	1	2.593	2.837	0	0	0	0	1	11.17	0.003	VS2168
S11Q	A2RRP1	0	2.593	2.837	?	?	?	?	?	?	0.007	VS2168
S11R	A2RRP1	-1	2.593	2.837	0	0	0	0	1	9.995	0.004	VS2168
S11V	A2RRP1	-2	2.593	2.837	?	?	?	?	?	?	0.008	VS2168
P12A	A2RRP1	-1	3.933	2.635	0	0.063	0.038	0	1	1.756	0.011	VS2168
P12D	A2RRP1	-1	3.933	2.635	?	?	?	?	?	?	0.03	VS2168
P12Q	A2RRP1	-1	3.933	2.635	0	0.535	0.403	0	1	14.01	0.016	VS2168
G13A	A2RRP1	0	3.911	2.404	0	0	0.001	0	1	2.532	0.007	VS2168
G13L	A2RRP1	-4	3.911	2.404	?	?	?	?	?	?	0.025	VS2168
G13S	A2RRP1	0	3.911	2.404	0	0.001	0.003	0	1	12.12	0.01	VS2168
T14A	A2RRP1	0	2.337	2.981	0	0	0	0	1	0.272	0.005	VS2168
T14L	A2RRP1	-1	2.337	2.981	?	?	?	?	?	?	0.005	VS2168
T14Q	A2RRP1	-1	2.337	2.981	?	?	?	?	?	?	0.011	VS2168
A15D	A2RRP1	-2	3.379	2.692	?	?	?	?	?	?	0.008	VS2168
A15Q	A2RRP1	-1	3.379	2.692	?	?	?	?	?	?	0.021	VS2168
A15R	A2RRP1	-1	3.379	2.692	?	?	?	?	?	?	0.007	VS2168
A15V	A2RRP1	0	3.379	2.692	0	0.001	0.004	0	1	11.59	0.007	VS2168
E16R	A2RRP1	0	3.406	1.827	?	?	?	?	?	?	0.035	VS2168
G17V	A2RRP1	-3	3.689	2.418	0	0.8	0.368	1	0.999	9.606	0.055	VS2168
E18R	A2RRP1	0	3.541	1.96	?	?	?	?	?	?	0.022	VS2168
I22S	A2RRP1	-2	4.759	1.514	0	0.999	0.996	0	1	18.12	0.081	VS2168
Y24L	A2RRP1	-1	4.968	1.277	?	?	?	?	?	?	0.044	VS2168
D25R	A2RRP1	-2	4.393	1.494	?	?	?	?	?	?	0.063	VS2168
L26A	A2RRP1	-1	3.104	1.236	?	?	?	?	?	?	0.03	VS2168
N29G	A2RRP1	0	5.163	2.052	?	?	?	?	?	?	0.027	VS2168
T30A	A2RRP1	0	4.337	1.589	0	0.012	0.007	0	0.997	13.81	0.007	VS2168
P33Q	A2RRP1	-1	4.685	1.485	0	1	0.963	0	1	13.31	0.107	VS2168
V38L	A2RRP1	1	3.934	2.212	0	0.006	0.003	0	0.726	13.19	0.008	VS2168
N43I	A2RRP1	-3	5.441	2.291	0	0.02	0.006	0	0.984	15.55	0.026	VS2168
Q44R	A2RRP1	1	0.806	2.233	0	0	0	0	1	11.42	0.003	VS2168
T53M	A2RRP1	-1	4.436	2.137	0	0.998	0.759	0	0.994	17.04	0.055	VS2168
D58G	A2RRP1	-1	3.833	1.915	0	0	0.001	0	0.732	11.17	0.027	VS2168
R59K	A2RRP1	2	3.335	2.189	?	?	?	?	?	?	0.027	VS2168
L60Y	A2RRP1	-1	2.516	2.255	?	?	?	?	?	?	0.02	VS2168
R64H	A2RRP1	0	3.714	2.299	0	0.798	0.197	0	0.964	14.2	0.017	VS2168
I67M	A2RRP1	1	4.569	2.152	0	0.257	0.156	0	0.738	13.36	0.046	VS2168
W68Y	A2RRP1	2	6.466	1.566	?	?	?	?	?	?	0.021	VS2168
Y69I	A2RRP1	-1	5.133	1.763	?	?	?	?	?	?	0.023	VS2168
D78N	A2RRP1	1	3.814	2.821	0	0.454	0.057	0	0.596	17.76	0.01	VS2168
V81I	A2RRP1	3	4.464	1.443	0	0.214	0.031	0	0.984	8.069	0.115	VS2168
V84I	A2RRP1	3	4.173	2.026	0	0.996	0.959	1	1	25.9	0.019	VS2168
V93A	A2RRP1	0	4.464	1.442	0	0.951	0.652	1	0.835	11.46	0.054	VS2168
I122V	A2RRP1	3	4.667	1.84	0	0.009	0.011	0	0.822	0.064	0.017	VS2168
S174N	A2RRP1	1	3.885	2.142	0	0.459	0.122	0	1	14.93	0.051	VS2168
I176V	A2RRP1	3	2.254	2.349	0	0	0	0	0.999	4.452	0.007	VS2168
I187M	A2RRP1	1	4.932	1.264	0	0.048	0.022	0	0.795	9.853	0.035	VS2168
E209Q	A2RRP1	2	3.937	2.129	0	0.031	0.025	0	0.863	11.39	0.007	VS2168
L214M	A2RRP1	2	3.465	1.248	?	?	?	?	?	?	0.059	VS2168
V215S	A2RRP1	-2	4.707	1.073	?	?	?	?	?	?	0.092	VS2168
S232T	A2RRP1	1	4.086	1.537	0	1	0.999	1	1	27.7	0.048	VS2168
R249K	A2RRP1	2	4.91	1.273	?	0.996	0.675	1	1	21.4	0.021	VS2168
L251V	A2RRP1	1	3.516	0.86	0	0.999	0.991	0	0.997	9.557	0.011	VS2168
M263V	A2RRP1	1	3.958	3.016	0	0	0	0	1	0.285	0.006	VS2168
T287S	A2RRP1	1	4.833	1.252	0	0.881	0.381	0	0.998	10.48	0.048	VS2168
G290R	A2RRP1	-2	4.033	1.897	0	0.868	0.312	0	0.752	10.32	0.05	VS2168
D291E	A2RRP1	2	4.746	1.547	0	0.013	0.013	0	0.995	0.006	0.011	VS2168
G292R	A2RRP1	-2	-0.704	2.279	0	0	0	0	1	4.996	0.012	VS2168
V296A	A2RRP1	0	3.598	2.154	0	0.001	0.001	0	1	0.011	0.009	VS2168
V308I	A2RRP1	3	3.24	2.792	0	0	0.001	0	1	8.042	0.014	VS2168
F310L	A2RRP1	0	5.518	1.747	0	0	0	0	0.961	15.1	0.018	VS2168
R313H	A2RRP1	0	4.777	1.493	0	0.004	0.001	0	0.994	15.86	0.052	VS2168
M331I	A2RRP1	1	4.088	2.854	0	0	0	0	1	12.53	0.012	VS2168
G357N	A2RRP1	0	0.171	3.387	?	?	?	?	?	?	0.013	VS2168
G357S	A2RRP1	0	0.171	3.387	0	0	0	0	1	4.423	0.008	VS2168
R372T	A2RRP1	-1	4.41	2.346	0	0.001	0.001	0	0.761	12.85	0.024	VS2168
T375S	A2RRP1	1	3.391	2.879	0	0	0.001	0	1	7.02	0.01	VS2168
K377N	A2RRP1	0	4.665	1.479	0	0.998	0.82	0	0.995	14.1	0.025	VS2168
I381V	A2RRP1	3	5.009	1.742	0	0	0.002	0	0.89	7.067	0.01	VS2168
S386F	A2RRP1	-2	4.033	1.913	0	0.998	0.896	0	0.989	14.61	0.036	VS2168
V393I	A2RRP1	3	4.758	0.968	0	0.635	0.108	0	1	14.77	0.047	VS2168
N394S	A2RRP1	1	5.593	1.539	0	0.038	0.008	0	1	12	0.026	VS2168
P454S	A2RRP1	-1	4.838	1.747	0	0.799	0.252	0	0.596	5.314	0.021	VS2168
Y477H	A2RRP1	2	-0.562	2.413	0	0	0	0	1	13.63	0.011	VS2168
I479L	A2RRP1	2	3.341	2.878	0	0	0	0	1	12	0.021	VS2168
G487D	A2RRP1	-1	4.506	1.823	0	0.78	0.335	0	0.969	11.47	0.035	VS2168
P505A	A2RRP1	-1	5.077	0.949	0	0.7	0.251	0	0.997	13.84	0.029	VS2168
R508C	A2RRP1	-3	4.957	0.96	0	1	0.988	1	1	23	0.031	VS2168
R508H	A2RRP1	0	4.957	0.96	0	1	0.974	1	1	25.1	0.036	VS2168
P509S	A2RRP1	-1	5.217	0.894	0	1	0.997	1	1	15.35	0.028	VS2168
S544A	A2RRP1	1	4.212	1.297	0	0.018	0.007	0	0.988	6.573	0.011	VS2168
A565V	A2RRP1	0	3.968	2.482	0	0.002	0.001	0	1	15.1	0.005	VS2168
V568I	A2RRP1	3	3.658	1.665	0	0	0.001	0	0.926	7.716	0.014	VS2168
A599V	A2RRP1	0	4.473	1.077	0	0.982	0.661	1	1	18.16	0.044	VS2168
A614V	A2RRP1	0	4.473	0.739	0	1	0.996	0	1	8.334	0.05	VS2168
A622V	A2RRP1	0	3.215	2.208	0	0	0	0	0.998	8.052	0.032	VS2168
D624E	A2RRP1	2	3.589	2.243	0	0	0	0	0.997	11.36	0.009	VS2168
I633T	A2RRP1	-1	2.29	2.115	0	0.039	0.01	0	1	6.486	0.028	VS2168
I633V	A2RRP1	3	2.29	2.115	0	0	0	0	1	0.079	0.002	VS2168
I635S	A2RRP1	-2	4.921	2.174	0	0.8	0.368	0	0.999	12.31	0.065	VS2168
S637N	A2RRP1	1	1.706	2.715	0	0	0	0	1	0.439	0.01	VS2168
S639P	A2RRP1	-1	2.785	2.05	0	0	0	0	1	8.988	0.017	VS2168
S644L	A2RRP1	-2	3.118	2.405	0	0	0	0	1	10.28	0.025	VS2168
P645L	A2RRP1	-3	4.087	2.075	0	0	0	0	1	7.895	0.051	VS2168
D647V	A2RRP1	-3	4.367	2.354	0	0.047	0.036	0	0.959	11.04	0.019	VS2168
P650L	A2RRP1	-3	3.878	1.946	0	0.002	0.001	0	0.835	11.42	0.036	VS2168
L659F	A2RRP1	0	2.32	3.169	0	0.055	0.021	0	1	8.468	0.012	VS2168
K660T	A2RRP1	-1	4.204	2.452	0	0.201	0.051	0	0.999	9.781	0.009	VS2168
L665R	A2RRP1	-2	3.588	0.542	0	1	0.998	0	1	12.72	0.054	VS2168
V669L	A2RRP1	1	4.807	0.815	0	0.058	0.028	0	1	14.89	0.021	VS2168
R686W	A2RRP1	-3	2.108	1.055	0	0.279	0.007	0	0.995	15.03	0.027	VS2168
V704A	A2RRP1	0	3.588	1.611	0	0.001	0.002	0	0.979	6.304	0.053	VS2168
Q710H	A2RRP1	0	4.884	1.216	0	0.991	0.598	0	1	15.79	0.007	VS2168
R711I	A2RRP1	-3	4.328	1.984	0	0.93	0.36	1	1	17	0.016	VS2168
D751N	A2RRP1	1	4.136	1.897	0	0.88	0.435	0	0.606	10.28	0.027	VS2168
E771K	A2RRP1	1	4.224	1.406	0	0.716	0.487	1	1	21.6	0.065	VS2168
M787V	A2RRP1	1	4.931	3.034	0	0	0	0	1	5.758	0.004	VS2168
I789V	A2RRP1	3	4.517	2.213	0	0.001	0.006	0	0.952	6.226	0.006	VS2168
N814S	A2RRP1	1	4.109	2.715	0	0	0.001	0	1	11.49	0.015	VS2168
Q816H	A2RRP1	0	4.584	2.447	0	0.775	0.537	0	0.996	14.29	0.004	VS2168
M834T	A2RRP1	-1	3.588	1.837	0	0	0	0	0.999	10.43	0.018	VS2168
V839M	A2RRP1	1	4.442	1.914	0	0.977	0.847	0	1	11.6	0.027	VS2168
M843V	A2RRP1	1	5.328	2.252	0	0.015	0.013	0	1	8.576	0.018	VS2168
H855Y	A2RRP1	2	5.042	2.823	0	0.865	0.301	1	0.99	15.94	0.006	VS2168
A857S	A2RRP1	1	4.166	1.293	0	0.425	0.105	0	0.892	5.442	0.025	VS2168
R858L	A2RRP1	-2	3.818	2.144	0	0.683	0.155	0	1	7.668	0.023	VS2168
I875V	A2RRP1	3	5.276	1.028	0	0.114	0.064	1	1	11.36	0.027	VS2168
V880G	A2RRP1	-3	3.959	3.02	0	0.032	0.053	0	1	5.602	0.039	VS2168
L881I	A2RRP1	2	3.597	0.628	0	0.971	0.89	1	1	14.55	0.04	VS2168
A895T	A2RRP1	0	3.738	1.747	0	0	0.004	1	1	10.36	0.009	VS2168
R896G	A2RRP1	-2	1.292	2.446	0	0	0	1	1	1.12	0.003	VS2168
V899L	A2RRP1	1	2.103	2.486	0	0	0	0	0.93	0.133	0.001	VS2168
E913D	A2RRP1	2	4.043	1.386	0	0.006	0.024	1	1	13.23	0.008	VS2168
D925N	A2RRP1	1	3.87	1.714	0	0.608	0.479	1	1	18.59	0.031	VS2168
Y927F	A2RRP1	3	5.513	0.54	0	1	0.998	1	1	18.9	0.075	VS2168
S946L	A2RRP1	-2	3.995	2.141	0	0.632	0.18	0	0.999	11.86	0.014	VS2168
F968L	A2RRP1	0	4.598	1.767	0	0	0	1	1	10.78	0.015	VS2168
Q974E	A2RRP1	2	4.958	0.869	0	0.15	0.087	1	1	15.52	0.024	VS2168
A993G	A2RRP1	0	3.561	2.767	0	0.236	0.048	0	1	11.76	0.021	VS2168
I994V	A2RRP1	3	3.752	2.346	0	0.088	0.058	0	1	8.145	0.008	VS2168
E997D	A2RRP1	2	4.229	1.228	0	0.074	0.034	1	1	9.27	0.005	VS2168
T1001N	A2RRP1	0	2.467	1.933	0	0.012	0.007	0	1	10.36	0.009	VS2168
C1009S	A2RRP1	-1	1.337	2.015	0	0.017	0	0	1	0.012	0.001	VS2168
L1014I	A2RRP1	2	-1.078	0.698	0	0.012	0.001	0	1	0.006	0.004	VS2168
K1026N	A2RRP1	0	3.629	2.547	0	0.236	0.048	0	0.999	12.29	0.015	VS2168
A1029V	A2RRP1	0	2.289	2.951	0	0.021	0.012	0	1	8.941	0.002	VS2168
T1031P	A2RRP1	-1	3.686	2.849	0	0.009	0.009	0	1	11.77	0.006	VS2168
K1032R	A2RRP1	2	2.104	2.488	0	0.171	0.022	0	1	1.843	0.006	VS2168
K1032T	A2RRP1	-1	2.104	2.488	0	0.006	0	0	1	0.334	0.008	VS2168
I1059V	A2RRP1	3	4.432	1.613	0	0.075	0.058	0	0.706	2.025	0.007	VS2168
R1073C	A2RRP1	-3	4.602	2.053	0	1	0.976	1	1	16.18	0.025	VS2168
K1074Q	A2RRP1	1	4.323	2.223	0	0.532	0.376	0	1	13.61	0.026	VS2168
K1086N	A2RRP1	0	4.856	1.049	0	1	0.988	1	1	17.93	0.047	VS2168
Q1087Y	A2RRP1	-1	4.755	1.953	?	?	?	?	?	?	0.026	VS2168
P1088K	A2RRP1	-1	5.304	0.492	?	?	?	?	?	?	0.066	VS2168
P1089W	A2RRP1	-4	4.832	1.516	?	?	?	?	?	?	0.057	VS2168
V1090M	A2RRP1	1	4.829	1.035	?	?	?	?	?	?	0.029	VS2168
S1091A	A2RRP1	1	3.909	1.857	?	?	?	?	?	?	0.008	VS2168
E1092G	A2RRP1	-2	4.351	0.757	0	1	1	1	1	24.2	0.032	VS2168
S1093Q	A2RRP1	0	3.585	2.257	?	?	?	?	?	?	0.016	VS2168
H1094Y	A2RRP1	2	5.499	2.19	0	0.979	0.74	1	0.986	19.42	0.012	VS2168
T1097M	A2RRP1	-1	2.876	3.223	0	0.412	0.044	0	1	11.07	0.006	VS2168
L1099F	A2RRP1	0	3.644	0.555	?	?	?	?	?	?	0.029	VS2168
M1102H	A2RRP1	-2	6.375	1.517	?	?	?	?	?	?	0.05	VS2168
L1103A	A2RRP1	-1	3.644	0.596	?	?	?	?	?	?	0.043	VS2168
T1104D	A2RRP1	-1	3.895	2.16	?	?	?	?	?	?	0.017	VS2168
M1105F	A2RRP1	0	6.579	1.059	?	?	?	?	?	?	0.047	VS2168
N1108T	A2RRP1	0	5.163	2.317	0	0.335	0.084	1	0.878	6.536	0.018	VS2168
V1109L	A2RRP1	1	4.881	0.46	0	1	0.999	1	1	17.36	0.048	VS2168
Y1110E	A2RRP1	-2	5.547	0.401	?	?	?	?	?	?	0.043	VS2168
T1111S	A2RRP1	1	4.814	1.571	0	0.96	0.699	1	0.963	8.739	0.008	VS2168
C1112T	A2RRP1	-1	6.178	0.421	?	?	?	?	?	?	0.099	VS2168
L1113F	A2RRP1	0	3.639	0.601	?	?	?	?	?	?	0.01	VS2168
D1114Q	A2RRP1	0	3.967	2.878	?	?	?	?	?	?	0.024	VS2168
S1115A	A2RRP1	1	3.733	2.276	0	0.007	0.007	0	1	5.195	0.004	VS2168
S1115Q	A2RRP1	0	3.733	2.276	?	?	?	?	?	?	0.008	VS2168
D1116E	A2RRP1	2	4.491	2.019	0	0.175	0.122	0	0.56	7.899	0.023	VS2168
A1117S	A2RRP1	1	3.644	2.088	0	0.923	0.491	1	0.992	12.75	0.031	VS2168
C1118I	A2RRP1	-1	6.178	0.454	?	?	?	?	?	?	0.066	VS2168
R1131H	A2RRP1	0	4.531	1.548	0	0.731	0.335	1	1	15.31	0.079	VS2168
C1147F	A2RRP1	-2	4.763	3.238	0	0.036	0.057	0	1	0.01	0.01	VS2168
E1149A	A2RRP1	-1	1.902	3.19	0	0.012	0.007	0	1	0.075	0.004	VS2168
P1151L	A2RRP1	-3	4.304	2.484	0	0.005	0.007	0	1	0.025	0.019	VS2168
A1153G	A2RRP1	0	3.137	2.653	0	0.067	0.028	0	1	0.254	0.022	VS2168
G1154V	A2RRP1	-3	3.235	1.878	0	0.951	0.514	0	1	1.205	0.092	VS2168
I1155M	A2RRP1	1	3.161	2.814	0	0.99	0.788	0	1	13.04	0.009	VS2168
I1155V	A2RRP1	3	3.161	2.814	0	0.025	0.025	0	1	0.005	0.005	VS2168
H1157Y	A2RRP1	2	4.529	2.907	0	0.722	0.359	0	1	11.15	0.008	VS2168
H1162P	A2RRP1	-2	3.457	2.406	0	0.002	0.001	0	0.957	10.79	0.092	VS2168
E1168K	A2RRP1	1	3.51	2.603	0	0.937	0.49	0	1	13.68	0.014	VS2168
Q1218E	A2RRP1	2	4.02	2.466	0	0.345	0.113	0	0.722	6.835	0.013	VS2168
F1226I	A2RRP1	0	5.852	0.84	0	1	1	1	1	33	0.034	VS2168
V1235G	A2RRP1	-3	4.838	0.502	0	0.992	0.963	1	1	18.88	0.142	VS2168
R1236D	A2RRP1	-2	5.032	0.587	?	?	?	?	?	?	0.126	VS2168
L1237C	A2RRP1	-1	3.601	0.599	?	?	?	?	?	?	0.064	VS2168
D1240H	A2RRP1	-1	4.824	1.298	0	1	0.986	1	1	16.61	0.027	VS2168
D1240L	A2RRP1	-4	4.824	1.298	?	?	?	?	?	?	0.031	VS2168
S1243F	A2RRP1	-2	4.076	1.48	?	?	?	?	?	?	0.053	VS2168
L1244T	A2RRP1	-1	3.575	0.816	?	?	?	?	?	?	0.067	VS2168
I1245L	A2RRP1	2	5.222	1.067	0	0.991	0.861	1	0.999	21.8	0.012	VS2168
K1246E	A2RRP1	1	4.619	1.634	0	0.459	0.175	1	0.995	10.69	0.013	VS2168
E1247P	A2RRP1	-1	3.878	1.704	?	?	?	?	?	?	0.093	VS2168
C1248G	A2RRP1	-3	6.119	0.846	0	1	0.985	1	1	17.78	0.057	VS2168
I1249K	A2RRP1	-3	4.59	1.778	?	?	?	?	?	?	0.045	VS2168
S1250Q	A2RRP1	0	3.158	2.586	?	?	?	?	?	?	0.005	VS2168
S1252D	A2RRP1	0	3.437	2.648	?	?	?	?	?	?	0.016	VS2168
S1252F	A2RRP1	-2	3.437	2.648	0	0.695	0.24	0	0.991	9.05	0.018	VS2168
T1254V	A2RRP1	0	4.819	1.532	?	?	?	?	?	?	0.012	VS2168
Y1256T	A2RRP1	-2	5.474	0.729	?	?	?	?	?	?	0.06	VS2168
S1259N	A2RRP1	1	4.282	1.074	?	?	?	?	?	?	0.048	VS2168
T1260K	A2RRP1	-1	3.404	1.894	?	?	?	?	?	?	0.013	VS2168
L1262V	A2RRP1	1	3.579	0.725	0	1	0.999	1	1	19.69	0.007	VS2168
L1263S	A2RRP1	-2	3.597	0.565	?	?	?	?	?	?	0.087	VS2168
G1264Q	A2RRP1	-2	4.694	2.425	?	?	?	?	?	?	0.032	VS2168
L1265V	A2RRP1	1	3.597	0.662	0	1	0.999	1	1	19.43	0.042	VS2168
A1266G	A2RRP1	0	4.504	0.973	0	1	0.999	1	1	11.75	0.051	VS2168
A1266Y	A2RRP1	-2	4.504	0.973	?	?	?	?	?	?	0.059	VS2168
E1267P	A2RRP1	-1	3.397	2.696	?	?	?	?	?	?	0.053	VS2168
R1270G	A2RRP1	-2	4.975	0.941	0	0.999	0.96	1	1	18.41	0.063	VS2168
V1271L	A2RRP1	1	4.781	0.999	0	0.001	0.006	0	1	1.69	0.008	VS2168
A1272T	A2RRP1	0	4.365	1.487	0	0.958	0.684	1	1	17.81	0.012	VS2168
N1275D	A2RRP1	1	2.155	0.765	0	0.001	0.002	0	0.999	0.122	0.004	VS2168
I1285V	A2RRP1	3	4.827	2.037	0	0.344	0.058	0	1	0.004	0.025	VS2168
R1293C	A2RRP1	-3	3.798	2.911	0	0.999	0.922	0	0.974	13.6	0.014	VS2168
K1298R	A2RRP1	2	4.825	1.055	0	0.674	0.321	1	0.999	14.97	0.015	VS2168
S1301N	A2RRP1	1	3.379	2.192	0	0.035	0.026	0	1	8.375	0.006	VS2168
G1311S	A2RRP1	0	5.06	0.862	?	0.999	0.961	1	1	22.2	0.065	VS2168
D1317E	A2RRP1	2	4.009	2.091	0	0.323	0.122	0	0.519	4.164	0.005	VS2168
A1332G	A2RRP1	0	3.482	2.524	0	0.017	0.028	0	1	8.312	0.02	VS2168
R1368K	A2RRP1	2	3.915	2.291	0	0.115	0.022	0	1	7.579	0.011	VS2168
N1380Y	A2RRP1	-2	5.17	2.589	0	0.996	0.904	0	1	21	0.005	VS2168
I1381T	A2RRP1	-1	4.424	2.987	0	0.848	0.359	0	1	11.61	0.013	VS2168
P1385S	A2RRP1	-1	4.321	2.476	0	0.054	0.021	0	1	6.128	0.021	VS2168
Q1392H	A2RRP1	0	3.865	3.198	0	0.01	0.009	0	1	8.056	0.006	VS2168
P1399A	A2RRP1	-1	4.261	2.401	0	0.831	0.406	0	1	15.54	0.031	VS2168
S1401G	A2RRP1	0	3.83	2.239	0	0.029	0.013	0	1	13.83	0.006	VS2168
R1408H	A2RRP1	0	2.456	2.364	0	0.008	0	0	1	2.398	0.01	VS2168
M1415L	A2RRP1	2	6.464	1.634	0	0.915	0.491	1	1	23.3	0.082	VS2168
Q1436K	A2RRP1	1	4.68	1.773	0	0.991	0.757	1	0.827	18.61	0.017	VS2168
C1453Y	A2RRP1	-2	3.307	2.422	0	0.006	0	0	0.999	0	0.018	VS2168
A1456E	A2RRP1	-1	3.427	2.595	0	0.951	0.434	0	1	1.961	0.01	VS2168
T1461I	A2RRP1	-1	3.54	3.038	0	0.236	0.054	0	1	4.244	0.005	VS2168
N1464S	A2RRP1	1	5.923	0.719	0	0.955	0.599	1	1	6.62	0.163	VS2168
P1474A	A2RRP1	-1	5.163	0.939	0	0.98	0.791	1	1	4.972	0.023	VS2168
P1474L	A2RRP1	-3	5.163	0.939	0	0.999	0.956	1	1	12.2	0.015	VS2168
V1479I	A2RRP1	3	3.99	1.541	0	0.518	0.126	0	0.595	11.11	0.017	VS2168
A1486T	A2RRP1	0	2.902	2.7	0	0.265	0.05	0	1	5	0.02	VS2168
E1489G	A2RRP1	-2	3.541	2.38	0	0.011	0.02	1	1	7.292	0.016	VS2168
E1489L	A2RRP1	-3	3.541	2.38	?	?	?	?	?	?	0.025	VS2168
G1490F	A2RRP1	-3	2.569	2.707	?	?	?	?	?	?	0.056	VS2168
G1490V	A2RRP1	-3	2.569	2.707	0	0.004	0.001	0	1	0.123	0.033	VS2168
T1491I	A2RRP1	-1	3.922	2.4	0	0.806	0.406	0	1	13.25	0.025	VS2168
Y1492L	A2RRP1	-1	5.225	1.201	?	?	?	?	?	?	0.038	VS2168
D1493E	A2RRP1	2	3.521	2.653	0	0.094	0.014	0	1	0.005	0.007	VS2168
T1494R	A2RRP1	-1	4.052	2.758	?	?	?	?	?	?	0.025	VS2168
Y1495I	A2RRP1	-1	4.999	1.989	?	?	?	?	?	?	0.038	VS2168
Q1496L	A2RRP1	-2	4.294	2.557	0	0.025	0.013	1	0.949	7.38	0.01	VS2168
H1497L	A2RRP1	-3	4.517	2.939	0	0.955	0.467	0	0.931	3.259	0.015	VS2168
V1498K	A2RRP1	-2	3.807	2.695	?	?	?	?	?	?	0.037	VS2168
P1499A	A2RRP1	-1	4.772	1.767	0	0.669	0.175	1	0.92	12.09	0.029	VS2168
V1500A	A2RRP1	0	3.735	3.108	0	0.036	0.007	0	1	3.397	0.009	VS2168
E1501S	A2RRP1	0	4.302	1.215	?	?	?	?	?	?	0.084	VS2168
S1502C	A2RRP1	-1	4.081	1.965	0	1	0.996	1	1	16.43	0.028	VS2168
F1503S	A2RRP1	-2	5.757	1.186	0	1	0.982	1	1	13.31	0.177	VS2168
A1504K	A2RRP1	-1	4.518	1.059	?	?	?	?	?	?	0.051	VS2168
E1505K	A2RRP1	1	4.342	0.77	0	1	0.998	1	1	21	0.022	VS2168
L1508V	A2RRP1	1	3.592	0.675	0	0.998	0.948	1	0.992	12.63	0.036	VS2168
T1510R	A2RRP1	-1	4.931	0.906	?	?	?	?	?	?	0.049	VS2168
G1511N	A2RRP1	0	4.809	1.371	?	?	?	?	?	?	0.042	VS2168
L1513F	A2RRP1	0	3.588	0.612	0	1	1	1	1	19.47	0.009	VS2168
A1514G	A2RRP1	0	4.155	1.477	0	0.998	0.956	1	0.994	18	0.035	VS2168
E1515R	A2RRP1	0	4.329	0.651	?	?	?	?	?	?	0.031	VS2168
A1516L	A2RRP1	-1	3.408	1.691	?	?	?	?	?	?	0.029	VS2168
N1518T	A2RRP1	0	3.325	1.829	0	0.041	0.025	0	0.998	7.707	0.019	VS2168
K1519C	A2RRP1	-3	2.372	1.478	?	?	?	?	?	?	0.076	VS2168
K1519R	A2RRP1	2	2.372	1.478	0	0.718	0.352	0	0.982	10.9	0.045	VS2168
G1520E	A2RRP1	-2	4.815	1.217	0	0.981	0.857	1	0.999	14.96	0.048	VS2168
G1520N	A2RRP1	0	4.815	1.217	?	?	?	?	?	?	0.032	VS2168
E1521I	A2RRP1	-3	3.247	3.01	?	?	?	?	?	?	0.034	VS2168
V1522I	A2RRP1	3	3.868	2.438	0	0.826	0.39	0	1	5.622	0.024	VS2168
P1524L	A2RRP1	-3	5.24	0.644	0	1	0.988	1	1	20.7	0.04	VS2168
T1525F	A2RRP1	-2	4.564	1.644	?	?	?	?	?	?	0.042	VS2168
T1526L	A2RRP1	-1	4.98	0.807	?	?	?	?	?	?	0.031	VS2168
E1527H	A2RRP1	0	4.342	0.7	?	?	?	?	?	?	0.049	VS2168
V1528S	A2RRP1	-2	4.825	0.829	?	?	?	?	?	?	0.037	VS2168
S1534I	A2RRP1	-2	4.081	1.921	0	0.846	0.555	1	0.999	14.25	0.033	VS2168
V1554M	A2RRP1	1	4.762	1.13	0	1	0.983	1	1	16.17	0.016	VS2168
R1559Q	A2RRP1	1	3.218	1.862	0	0.835	0.129	0	1	11.54	0.014	VS2168
P1566H	A2RRP1	-2	3.027	1.846	0	0.005	0.01	0	0.999	4.83	0.018	VS2168
P1566R	A2RRP1	-2	3.027	1.846	0	0.261	0.064	0	0.999	6.373	0.03	VS2168
L1569I	A2RRP1	2	3.502	0.961	0	0.783	0.205	0	1	4.446	0.006	VS2168
L1569V	A2RRP1	1	3.502	0.961	0	0.991	0.69	1	1	18.5	0.005	VS2168
R1585Q	A2RRP1	1	4.762	1.962	0	0.963	0.275	0	0.977	6.661	0.003	VS2168
R1599K	A2RRP1	2	4.808	1.433	0	0.867	0.323	1	1	9.15	0.026	VS2168
V1609I	A2RRP1	3	4.776	0.878	0	1	0.996	1	1	29.1	0.103	VS2168
H1616Y	A2RRP1	2	4.493	2.596	0	0.025	0.014	0	1	0.646	0.009	VS2168
E1617G	A2RRP1	-2	0.829	2.265	0	0.991	0.798	1	1	20.9	0.008	VS2168
H1618Q	A2RRP1	0	4.764	2.802	0	0.019	0.018	0	1	0.005	0.01	VS2168
E1619Q	A2RRP1	2	3.21	2.832	0	0.379	0.176	0	1	0.774	0.011	VS2168
I1626V	A2RRP1	3	1.632	3.011	0	0.006	0.007	0	1	5.581	0.003	VS2168
H1633Y	A2RRP1	2	5.574	2.31	0	0.998	0.931	1	0.998	10.21	0.019	VS2168
C1634Y	A2RRP1	-2	2.145	2.472	0	0.006	0	0	1	0.159	0.006	VS2168
F1642L	A2RRP1	0	5.709	1.341	0	0.725	0.23	1	1	8.945	0.028	VS2168
F1642V	A2RRP1	-1	5.709	1.341	0	0.995	0.891	1	1	10.22	0.034	VS2168
Q1646R	A2RRP1	1	4.86	1.151	0	0.981	0.765	1	1	13.88	0.012	VS2168
Q1646W	A2RRP1	-2	4.86	1.151	?	?	?	?	?	?	0.024	VS2168
I1647V	A2RRP1	3	4.061	2.06	0	0.012	0.012	0	0.998	0.452	0.005	VS2168
Q1649R	A2RRP1	1	4.893	1.111	0	0.597	0.211	1	0.999	4.808	0.055	VS2168
S1684N	A2RRP1	1	3.254	2.8	0	0.181	0.025	1	0.549	12.24	0.007	VS2168
I1687L	A2RRP1	2	1.391	1.911	0	0.003	0.002	0	1	2.336	0.004	VS2168
I1687V	A2RRP1	3	1.391	1.911	0	0.035	0.009	0	1	9.518	0.004	VS2168
S1694N	A2RRP1	1	3.759	2.253	0	0.06	0.039	0	1	0.35	0.009	VS2168
S1696A	A2RRP1	1	3.462	1.686	0	0.951	0.553	0	0.685	15.99	0.005	VS2168
R1697C	A2RRP1	-3	3.362	2.426	0	0.192	0.019	0	0.964	13.53	0.009	VS2168
T1710A	A2RRP1	0	4.643	1.252	0	0.256	0.064	1	0.99	9.976	0.006	VS2168
T1710M	A2RRP1	-1	4.643	1.252	0	1	0.913	1	0.997	15.24	0.024	VS2168
L1717P	A2RRP1	-3	1.88	3.072	0	0.988	0.705	0	0.837	13.81	0.127	VS2168
H1727Y	A2RRP1	2	4.822	2.81	0	0.988	0.705	0	0.806	14.53	0.014	VS2168
D1735G	A2RRP1	-1	4.181	2.378	0	0.905	0.553	1	0.918	14.72	0.008	VS2168
M1743L	A2RRP1	2	6.52	0.863	0	0.997	0.89	1	1	25.1	?	VS2168
I1751L	A2RRP1	2	5.009	1.358	0	0.381	0.147	1	1	13.79	0.048	VS2168
G1752D	A2RRP1	-1	3.7	2.443	0	0.029	0.028	0	1	4.848	0.064	VS2168
E1757Q	A2RRP1	2	3.422	2.54	0	0.242	0.071	0	1	9.6	0.005	VS2168
Q1760L	A2RRP1	-2	-0.364	0.875	0	0.001	0	0	0.995	8.844	0.015	VS2168
T1764S	A2RRP1	1	4.779	1.381	0	0.811	0.331	1	1	15.1	0.008	VS2168
E1767Q	A2RRP1	2	4.032	1.843	0	0.997	0.933	1	1	22.6	0.04	VS2168
C1771S	A2RRP1	-1	5.981	1.398	0	0.669	0.175	1	1	11.89	0.015	VS2168
A1772E	A2RRP1	-1	3.595	2.634	0	0.274	0.122	1	0.992	10.79	0.024	VS2168
D1773G	A2RRP1	-1	3.879	2.876	0	0.062	0.024	0	1	7.672	0.024	VS2168
L1774S	A2RRP1	-2	1.713	2.885	0	0.905	0.553	0	1	12.08	0.035	VS2168
G1775E	A2RRP1	-2	3.745	2.442	0	0.06	0.026	0	1	0.02	0.014	VS2168
N1776K	A2RRP1	0	3.72	2.862	0	0.006	0.003	0	1	0.017	0.01	VS2168
C1777Y	A2RRP1	-2	2.507	3.118	0	0.006	0	0	1	0.007	0.008	VS2168
V1793I	A2RRP1	3	3.959	2.023	0	0.951	0.631	1	0.514	17	0.014	VS2168
S1796A	A2RRP1	1	3.3	2.607	0	0.115	0.07	0	1	3.646	0.003	VS2168
M1808T	A2RRP1	-1	4.874	3.247	0	0.033	0.025	0	1	3.14	0.008	VS2168
S1809N	A2RRP1	1	2.578	2.248	0	0.041	0.022	0	1	2.705	0.01	VS2168
V1830I	A2RRP1	3	3.492	1.728	0	0.43	0.135	1	0.831	17.38	0.027	VS2168
Q1839R	A2RRP1	1	2.308	2.899	0	0.012	0.014	0	1	4.571	0.017	VS2168
I1849M	A2RRP1	1	3.987	2.396	0	0.994	0.729	0	0.911	16.02	0.006	VS2168
Q1865R	A2RRP1	1	3.967	2.445	0	0.274	0.025	0	0.764	10.76	0.019	VS2168
G1868A	A2RRP1	0	2.326	2.545	0	0.025	0.014	0	1	1.458	0.012	VS2168
G1868R	A2RRP1	-2	2.326	2.545	0	0.071	0.054	0	1	6.806	0.019	VS2168
P1871L	A2RRP1	-3	4.087	2.821	0	0.969	0.374	0	1	10.73	0.013	VS2168
H1875R	A2RRP1	0	5.586	1.686	0	0.41	0.162	0	1	10.25	0.026	VS2168
A1876S	A2RRP1	1	4.427	1.065	0	0.999	0.97	1	1	20.5	0.079	VS2168
M1881V	A2RRP1	1	4.657	2.953	0	0.006	0.007	0	1	7.486	0.002	VS2168
L1892V	A2RRP1	1	2.697	2.256	0	0.669	0.122	0	0.847	11.31	0.005	VS2168
V1899I	A2RRP1	3	3.073	1.612	0	0.021	0.018	0	1	3.887	0.011	VS2168
P1903L	A2RRP1	-3	4.606	1.922	0	0.963	0.595	1	1	21.2	0.026	VS2168
A1913V	A2RRP1	0	3.993	2.282	0	0.256	0.039	0	1	0.064	0.004	VS2168
M1917I	A2RRP1	1	5.815	1.96	0	0.021	0.007	1	0.959	9.669	0.016	VS2168
K1923Q	A2RRP1	1	4.45	1.8	0	0.675	0.259	0	1	12.68	0.024	VS2168
P1932H	A2RRP1	-2	4.321	2.407	?	?	?	?	?	?	0.031	VS2168
A1941T	A2RRP1	0	0.684	3.68	0	0.006	0.001	0	1	1.201	0.004	VS2168
K1945V	A2RRP1	-2	2.162	3.407	?	?	?	?	?	?	0.004	VS2168
D1946V	A2RRP1	-3	3.852	2.679	0	0.958	0.58	0	1	12.35	0.021	VS2168
D1953V	A2RRP1	-3	4.058	2.481	0	0.824	0.348	0	0.959	14.19	0.03	VS2168
T1954A	A2RRP1	0	3.282	1.935	0	0.041	0.005	0	1	3.062	0.008	VS2168
N1956S	A2RRP1	1	4.928	2.936	0	0.157	0.047	0	1	8.429	0.029	VS2168
K1960Q	A2RRP1	1	3.397	2.08	0	0.058	0.022	0	0.998	8.853	0.02	VS2168
L1974V	A2RRP1	1	2.255	2.889	0	0.06	0.026	0	1	8.118	0.003	VS2168
S1975A	A2RRP1	1	3.823	1.875	0	0.977	0.721	0	1	9.671	0.015	VS2168
E1982A	A2RRP1	-1	3.672	2.012	0	0.977	0.652	1	0.667	15.57	0.01	VS2168
Q1985R	A2RRP1	1	4.675	1.439	0	0.226	0.033	1	1	3.984	0.044	VS2168
S1988I	A2RRP1	-2	3.404	2.199	0	0.132	0.026	0	1	9.649	0.02	VS2168
H1989R	A2RRP1	0	3.356	3.168	0	0.017	0.001	0	1	6.601	0.003	VS2168
H1989Y	A2RRP1	2	3.356	3.168	0	0.006	0	0	1	0.003	0.006	VS2168
H2002R	A2RRP1	0	5.323	2.484	0	0.115	0.048	0	1	1.83	0.017	VS2168
E2004Q	A2RRP1	2	1.615	1.733	0	0.035	0.005	0	1	8.298	0.009	VS2168
A2016G	A2RRP1	0	1.968	2.888	0	0.003	0.004	0	1	9.603	0.022	VS2168
Q2019R	A2RRP1	1	4.519	2.225	0	0.015	0.007	1	0.971	8.794	0.016	VS2168
I2031L	A2RRP1	2	4.141	2.226	0	0.01	0.033	0	1	8.742	0.008	VS2168
I2031V	A2RRP1	3	4.141	2.226	0	0.236	0.122	0	1	9.733	0.015	VS2168
A2040T	A2RRP1	0	4.379	1.146	0	0.999	0.983	1	1	35	0.032	VS2168
L2048S	A2RRP1	-2	3.45	1.216	0	1	0.999	1	1	19.2	0.058	VS2168
V2064A	A2RRP1	0	4.395	1.555	0	0.998	0.919	1	0.995	15.57	0.021	VS2168
A2074T	A2RRP1	0	3.79	2.264	0	0.827	0.129	0	0.996	6.976	0.011	VS2168
D2077N	A2RRP1	1	3.87	2.23	0	0.784	0.387	0	0.747	18.15	0.031	VS2168
P2085S	A2RRP1	-1	2.986	1.737	0	0.058	0.005	0	1	4.498	0.014	VS2168
D2098E	A2RRP1	2	4.648	1.218	0	0.944	0.548	1	0.999	20.3	0.015	VS2168
H2108Q	A2RRP1	0	4.159	2.842	0	0.08	0.045	0	1	0.808	0.013	VS2168
E2121D	A2RRP1	2	3.406	1.677	0	0.041	0.022	0	0.619	9.194	0.026	VS2168
V2128I	A2RRP1	3	4.378	1.682	?	?	?	?	?	?	0.026	VS2168
R2143K	A2RRP1	2	4.195	2.181	0	0.274	0.084	0	0.997	0.478	0.004	VS2168
V2145A	A2RRP1	0	4.53	1.624	0	0.996	0.883	1	0.905	1.758	0.029	VS2168
V2145L	A2RRP1	1	4.53	1.624	0	0.909	0.382	1	0.839	14.91	0.004	VS2168
I2147V	A2RRP1	3	4.456	2.51	0	0.021	0.012	0	1	3.856	0.004	VS2168
N2155S	A2RRP1	1	4.428	2.629	0	0.068	0.025	0	1	3.974	0.035	VS2168
C2158R	A2RRP1	-3	2.659	3.155	0	0.329	0.048	0	1	5.773	0.008	VS2168
C2158S	A2RRP1	-1	2.659	3.155	0	0.033	0.002	0	1	0.025	0.014	VS2168
L2159V	A2RRP1	1	3.366	1.096	0	0.996	0.904	1	0.879	11.28	0.025	VS2168
M2161V	A2RRP1	1	4.497	3.182	0	0.006	0.007	0	1	0.972	0.003	VS2168
E2162K	A2RRP1	1	3.791	2.236	0	0.92	0.595	0	1	12.74	0.008	VS2168
E2162Q	A2RRP1	2	3.791	2.236	0	0.994	0.901	0	1	15.08	0.01	VS2168
H2169Q	A2RRP1	0	3.86	3.141	0	0.208	0.045	0	1	4.298	0.005	VS2168
A2171T	A2RRP1	0	2.57	2.809	0	0.206	0.03	0	1	13.05	0.007	VS2168
A2171V	A2RRP1	0	2.57	2.809	0	0.012	0.007	0	1	6.481	0.002	VS2168
V2177I	A2RRP1	3	3.934	2.566	0	0.41	0.122	0	1	8.048	0.012	VS2168
V2177L	A2RRP1	1	3.934	2.566	0	0.669	0.122	0	1	12.07	0.003	VS2168
A2182S	A2RRP1	1	4.315	1.581	0	0.909	0.61	1	0.998	13.78	0.044	VS2168
N2194D	A2RRP1	1	4.271	3.003	0	0.003	0.004	0	1	9.876	0.099	VS2168
M2210I	A2RRP1	1	3.552	3.306	0	0.197	0.015	0	1	9.888	0.003	VS2168
M2210T	A2RRP1	-1	3.552	3.306	0	0.012	0.002	0	1	3.125	0.011	VS2168
M2210V	A2RRP1	1	3.552	3.306	0	0.012	0.004	0	1	6.871	0.001	VS2168
G2215E	A2RRP1	-2	2.841	3.126	0	0.012	0.007	0	1	0.005	0.005	VS2168
G2215R	A2RRP1	-2	2.841	3.126	0	0.009	0.004	0	1	0.26	0.02	VS2168
S2226G	A2RRP1	0	4.128	1.627	?	?	?	?	?	?	0.031	VS2168
N2229D	A2RRP1	1	4.883	2.761	0	0.067	0.028	0	1	11.23	0.004	VS2168
Q2232R	A2RRP1	1	4.002	2.132	0	0.991	0.858	1	0.518	17.02	0.042	VS2168
A2236V	A2RRP1	0	3.237	2.383	0	0.226	0.058	0	1	5.512	0.005	VS2168
G2238A	A2RRP1	0	3.412	2.037	0	0.41	0.122	0	1	0.003	0.023	VS2168
S2255C	A2RRP1	-1	3.6	1.885	0	1	0.965	0	0.549	13.65	0.019	VS2168
S2255T	A2RRP1	1	3.6	1.885	0	0.981	0.652	0	1	12.61	0.021	VS2168
L2256F	A2RRP1	0	3.401	1.063	?	?	?	?	?	?	0.01	VS2168
K2257Q	A2RRP1	1	4.685	0.928	0	1	0.999	1	1	15.86	0.027	VS2168
L2258K	A2RRP1	-2	3.411	0.944	?	?	?	?	?	?	0.026	VS2168
L2258T	A2RRP1	-1	3.411	0.944	?	?	?	?	?	?	0.028	VS2168
L2259F	A2RRP1	0	3.11	1.691	0	0.997	0.933	1	1	14.35	0.024	VS2168
L2259I	A2RRP1	2	3.11	1.691	0	0.963	0.596	1	1	16.68	0.031	VS2168
L2260H	A2RRP1	-3	2.713	2.056	0	1	0.976	1	0.846	15.64	0.028	VS2168
L2260K	A2RRP1	-2	2.713	2.056	?	?	?	?	?	?	0.015	VS2168
E2261D	A2RRP1	2	4.146	1.208	0	0.999	0.991	1	1	11.97	0.013	VS2168
R2263Q	A2RRP1	1	2.602	2.905	0	0.162	0.026	0	1	6.645	0.003	VS2168
R2263S	A2RRP1	-1	2.602	2.905	?	?	?	?	?	?	0.013	VS2168
D2264E	A2RRP1	2	4.555	1.779	0	0.597	0.137	0	1	8.648	0.028	VS2168
E2265G	A2RRP1	-2	3.431	2.503	0	0.14	0.068	0	1	12.44	0.009	VS2168
H2266R	A2RRP1	0	3.457	3.063	0	0.001	0	0	1	9.431	0.002	VS2168
H2268C	A2RRP1	-3	4.887	2.315	?	?	?	?	?	?	0.031	VS2168
H2268R	A2RRP1	0	4.887	2.315	0	0.115	0.048	0	1	2.991	0.02	VS2168
E2269G	A2RRP1	-2	1.463	2.847	0	0.001	0	0	1	7.591	0.018	VS2168
E2269K	A2RRP1	1	1.463	2.847	0	0.087	0.001	0	1	2.528	0.006	VS2168
E2269S	A2RRP1	0	1.463	2.847	?	?	?	?	?	?	0.008	VS2168
Q2274H	A2RRP1	0	4.469	2.004	0	0.074	0.038	0	0.997	13.59	0.011	VS2168
T2276A	A2RRP1	0	3.94	2.728	0	0.021	0.007	0	1	7.783	0.004	VS2168
T2280C	A2RRP1	-1	2.442	2.793	?	?	?	?	?	?	0.012	VS2168
T2280K	A2RRP1	-1	2.442	2.793	0	0.06	0.025	0	0.987	0.779	0.004	VS2168
T2280M	A2RRP1	-1	2.442	2.793	0	0.999	0.898	0	0.992	15.26	0.004	VS2168
V2281I	A2RRP1	3	4.395	1.84	?	?	?	?	?	?	0.035	VS2168
V2281L	A2RRP1	1	4.395	1.84	0	0.977	0.845	1	1	15.16	0.015	VS2168
V2281M	A2RRP1	1	4.395	1.84	0	0.999	0.983	1	1	17.34	0.035	VS2168
N2282H	A2RRP1	1	4.536	2.459	0	0.997	0.892	0	0.848	12.1	0.023	VS2168
N2282R	A2RRP1	0	4.536	2.459	?	?	?	?	?	?	0.026	VS2168
N2282S	A2RRP1	1	4.536	2.459	0	0.068	0.041	0	0.934	8.89	0.024	VS2168
D2283K	A2RRP1	-1	4.361	2.281	?	?	?	?	?	?	0.028	VS2168
S2284Q	A2RRP1	0	3.92	1.961	?	?	?	?	?	?	0.015	VS2168
N2285C	A2RRP1	-3	5.214	2.268	?	?	?	?	?	?	0.024	VS2168
N2285S	A2RRP1	1	5.214	2.268	0	0.22	0.095	1	0.975	7.079	0.012	VS2168
D2287F	A2RRP1	-3	4.731	1.124	?	?	?	?	?	?	0.06	VS2168
Q2288G	A2RRP1	-2	3.713	3.072	?	?	?	?	?	?	0.02	VS2168
L2290I	A2RRP1	2	3.009	1.73	0	0.98	0.599	1	0.999	4.388	0.012	VS2168
L2291V	A2RRP1	1	3.381	1.199	0	1	1	1	1	13.64	0.018	VS2168
S2292P	A2RRP1	-1	3.955	1.902	0	1	0.982	1	1	13.19	0.027	VS2168
L2293K	A2RRP1	-2	3.361	0.972	?	?	?	?	?	?	0.048	VS2168
L2295R	A2RRP1	-2	3.244	1.239	0	1	0.996	1	1	18.87	0.06	VS2168
L2295T	A2RRP1	-1	3.244	1.239	?	?	?	?	?	?	0.03	VS2168
A2297E	A2RRP1	-1	4.205	1.777	?	?	?	?	?	?	0.033	VS2168
A2297I	A2RRP1	-1	4.205	1.777	?	?	?	?	?	?	0.042	VS2168
K2298R	A2RRP1	2	3.933	2.534	0	0.236	0.07	0	0.999	3.202	0.01	VS2168
V2301S	A2RRP1	-2	4.464	1.804	?	?	?	?	?	?	0.046	VS2168
K2302E	A2RRP1	1	4.155	2.523	0	0.642	0.135	0	1	9.589	0.015	VS2168
V2304L	A2RRP1	1	3.816	1.908	0	0.14	0.062	0	1	9.606	0.003	VS2168
S2305R	A2RRP1	-1	3.978	1.734	?	?	?	?	?	?	0.041	VS2168
T2306D	A2RRP1	-1	4.564	1.39	?	?	?	?	?	?	0.069	VS2168
P2307S	A2RRP1	-1	4.106	2.079	0	0.824	0.263	0	0.861	8.419	0.029	VS2168
F2308C	A2RRP1	-2	5.335	1.9	0	1	0.965	1	0.999	13.56	0.036	VS2168
Y2309C	A2RRP1	-2	5.155	1.035	0	0.991	0.802	1	1	11.7	0.157	VS2168
P2310C	A2RRP1	-3	4.944	1.625	?	?	?	?	?	?	0.115	VS2168
R2311C	A2RRP1	-3	3.614	2.533	0	0.983	0.427	0	1	6.904	0.01	VS2168
R2311H	A2RRP1	0	3.614	2.533	0	0.047	0.008	0	1	4.075	0.004	VS2168
L2317S	A2RRP1	-2	3.079	1.51	0	1	0.989	1	0.998	13.91	0.05	VS2168
S2319G	A2RRP1	0	2.502	2.695	0	0.062	0.036	0	1	0.893	0.01	VS2168
Q2321V	A2RRP1	-2	4.112	2.546	?	?	?	?	?	?	0.021	VS2168
Q2322P	A2RRP1	-1	3.893	2.777	0	0.041	0.017	0	1	5.405	0.01	VS2168
R2324C	A2RRP1	-3	3.579	2.887	0	0.958	0.409	0	1	5.863	0.012	VS2168
R2324H	A2RRP1	0	3.579	2.887	0	0.882	0.258	0	1	8.607	0.004	VS2168
R2324S	A2RRP1	-1	3.579	2.887	0	0.875	0.433	0	1	0.223	0.021	VS2168
W2325I	A2RRP1	-3	6.577	1.355	?	?	?	?	?	?	0.037	VS2168
D2326G	A2RRP1	-1	4.485	2.027	0	0.981	0.761	1	0.999	12.09	0.025	VS2168
A2327K	A2RRP1	-1	3.126	2.372	?	?	?	?	?	?	0.052	VS2168
A2327L	A2RRP1	-1	3.126	2.372	?	?	?	?	?	?	0.044	VS2168
E2328K	A2RRP1	1	4.032	1.764	0	0.996	0.893	1	1	23.2	0.028	VS2168
E2328L	A2RRP1	-3	4.032	1.764	?	?	?	?	?	?	0.037	VS2168
E2329K	A2RRP1	1	3.571	2.738	0	0.669	0.263	1	0.805	15.66	0.021	VS2168
E2329T	A2RRP1	-1	3.571	2.738	?	?	?	?	?	?	0.032	VS2168
L2330A	A2RRP1	-1	2.488	2.552	?	?	?	?	?	?	0.03	VS2168
L2330Y	A2RRP1	-1	2.488	2.552	?	?	?	?	?	?	0.033	VS2168
G2331T	A2RRP1	-2	2.355	1.417	?	?	?	?	?	?	0.103	VS2168
R2332H	A2RRP1	0	3.952	2.421	?	?	?	?	?	?	0.011	VS2168
R2332T	A2RRP1	-1	3.952	2.421	0	0.979	0.553	0	1	11.8	0.017	VS2168
H2333G	A2RRP1	-2	4.469	2.543	?	?	?	?	?	?	0.032	VS2168
L2334F	A2RRP1	0	3.346	1.009	?	?	?	?	?	?	0.007	VS2168
R2335P	A2RRP1	-2	2.988	2.975	0	0.995	0.816	0	1	9.301	0.068	VS2168
R2335Q	A2RRP1	1	2.988	2.975	0	0.554	0.026	0	1	3.604	0.007	VS2168
E2336D	A2RRP1	2	3.571	2.17	0	0.274	0.135	1	0.67	2.55	0.006	VS2168
E2336V	A2RRP1	-2	3.571	2.17	0	0.958	0.653	1	0.952	13.31	0.013	VS2168
A2337G	A2RRP1	0	4.226	1.526	0	1	0.983	1	1	15.27	0.012	VS2168
A2337P	A2RRP1	-1	4.226	1.526	0	1	0.997	1	1	16.38	0.024	VS2168
G2338K	A2RRP1	-2	4.836	1.107	?	?	?	?	?	?	0.05	VS2168
H2339C	A2RRP1	-3	5.211	1.835	?	?	?	?	?	?	0.033	VS2168
H2339Y	A2RRP1	2	5.211	1.835	0	0.669	0.175	1	0.956	3.023	0.025	VS2168
E2340K	A2RRP1	1	2.89	3.209	0	0.826	0.39	0	1	1.502	0.011	VS2168
E2340R	A2RRP1	0	2.89	3.209	?	?	?	?	?	?	0.009	VS2168
E2340Y	A2RRP1	-2	2.89	3.209	?	?	?	?	?	?	0.013	VS2168
A2341I	A2RRP1	-1	4.006	1.829	?	?	?	?	?	?	0.084	VS2168
A2341Q	A2RRP1	-1	4.006	1.829	?	?	?	?	?	?	0.067	VS2168
E2342G	A2RRP1	-2	4.037	1.341	0	1	0.994	1	1	17.27	0.01	VS2168
E2342Q	A2RRP1	2	4.037	1.341	0	0.992	0.906	1	1	13.96	0.009	VS2168
A2343C	A2RRP1	0	4.284	1.15	?	?	?	?	?	?	0.024	VS2168
A2343D	A2RRP1	-2	4.284	1.15	0	1	1	1	1	18.28	0.049	VS2168
G2344E	A2RRP1	-2	4.871	0.968	0	1	0.999	1	1	16.56	0.03	VS2168
S2345N	A2RRP1	1	4.128	1.021	?	?	?	?	?	?	0.04	VS2168
V2350M	A2RRP1	1	3.214	2.758	0	0.998	0.798	0	1	12.18	0.011	VS2168
G2352A	A2RRP1	0	4.761	1.194	0	1	0.991	1	1	18.88	0.016	VS2168
G2352R	A2RRP1	-2	4.761	1.194	0	1	0.997	1	1	17.91	0.035	VS2168
T2353S	A2RRP1	1	4.587	1.799	0	0.98	0.61	1	1	16.07	0.045	VS2168
Q2355P	A2RRP1	-1	1.59	2.215	0	0.001	0	0	1	10.94	0.008	VS2168
Q2355R	A2RRP1	1	1.59	2.215	0	0.001	0.002	0	1	3.358	0.004	VS2168
A2356E	A2RRP1	-1	4.085	1.915	?	?	?	?	?	?	0.015	VS2168
A2356T	A2RRP1	0	4.085	1.915	0	0.976	0.793	1	0.976	16.22	0.016	VS2168
F2357L	A2RRP1	0	2.949	1.759	0	0.003	0	0	1	0.927	0.002	VS2168
R2365C	A2RRP1	-3	2.233	2.859	0	0.999	0.825	0	1	12.14	0.006	VS2168
R2365H	A2RRP1	0	2.233	2.859	0	0.579	0.133	0	1	4.336	0.009	VS2168
A2367S	A2RRP1	1	2.289	2.838	0	0.473	0.084	0	1	7.367	0.023	VS2168
Q2368R	A2RRP1	1	3.985	2.558	0	0.015	0.01	0	1	5.451	0.014	VS2168
G4A	A4D126	0	4.211	2.612	0.13	0.007	0.004	0	1	12.28	0.044	VS2168
A9S	A4D126	1	0.841	2.794	1	0	0	0	1	0.915	0.02	VS2168
T27A	A4D126	0	1.525	2.844	1	0	0	0	1	1.686	0.02	VS2168
A28V	A4D126	0	3.053	3.214	0.23	0	0.001	0	1	11.27	0.034	VS2168
V35A	A4D126	0	0.939	2.269	1	0	0	0	1	0.689	0.023	VS2168
Q45L	A4D126	-2	1.32	3.015	0.31	0	0	0	1	9.547	0.022	VS2168
E163K	A4D126	1	4.955	0.761	0.16	0.003	0.026	1	0.999	13.32	0.226	VS2168
G165D	A4D126	-1	1.276	0.595	1	0	0	0	0.531	0.036	0.175	VS2168
V191I	A4D126	3	1.131	0.542	0.85	0	0.001	1	1	2.69	0.055	VS2168
A252V	A4D126	0	4.938	0.255	?	?	?	?	?	?	0.255	VS2168
P259T	A4D126	-1	5.508	1.167	?	?	?	?	?	?	?	VS2168
E292K	A4D126	1	1.643	1.858	?	?	?	?	?	?	0.015	VS2168
V298I	A4D126	3	4.288	1.798	?	?	?	?	?	?	0.068	VS2168
G321C	A4D126	-3	3.021	2.632	?	?	?	?	?	?	0.049	VS2168
T344M	A4D126	-1	1.94	2.878	?	?	?	?	?	?	0.047	VS2168
S362N	A4D126	1	1.74	1.77	?	?	?	?	?	?	0.019	VS2168
Q393K	A4D126	1	3.835	3.149	?	?	?	?	?	?	0.048	VS2168
R440I	A4D126	-3	5.101	1.605	?	?	?	?	?	?	0.217	VS2168
N441G	A4D126	0	5.661	2.135	?	?	?	?	?	?	0.104	VS2168
N441S	A4D126	1	5.661	2.135	?	?	?	?	?	?	0.073	VS2168
S442F	A4D126	-2	3.491	2.516	?	?	?	?	?	?	0.08	VS2168
S442P	A4D126	-1	3.491	2.516	?	?	?	?	?	?	0.067	VS2168
G443H	A4D126	-2	3.631	2.551	?	?	?	?	?	?	0.21	VS2168
G443S	A4D126	0	3.631	2.551	?	?	?	?	?	?	0.104	VS2168
I445L	A4D126	2	3.591	2.575	?	?	?	?	?	?	0.023	VS2168
S12L	A6NCS4	-2	5.396	0.255	0.02	?	?	1	1	17.04	?	VS2168
H31N	A6NCS4	1	4.629	3.093	0.5	?	?	0	1	8.314	0.131	VS2168
R33G	A6NCS4	-2	1.494	3.012	0.41	?	?	0	1	6.029	0.03	VS2168
K36E	A6NCS4	1	2.108	3.239	1	?	?	0	1	12.99	0.027	VS2168
A48P	A6NCS4	-1	0.622	2.536	1	?	?	0	1	4.944	0.026	VS2168
P50L	A6NCS4	-3	3.163	3.064	0.64	?	?	0	1	13.4	0.079	VS2168
S53P	A6NCS4	-1	2.89	2.413	0.19	?	?	0	1	15.88	0.089	VS2168
G62D	A6NCS4	-1	2.386	3.284	0.62	?	?	0	1	9.552	0.077	VS2168
G75D	A6NCS4	-1	4.123	3.156	0.27	?	?	0	1	11.02	?	VS2168
M83V	A6NCS4	1	5.647	3.337	0.29	0.006	0.006	0	1	11.74	0.106	VS2168
N96S	A6NCS4	1	-1.9	2.548	0.89	0	0	0	1	3.16	0.042	VS2168
A98P	A6NCS4	-1	2.335	2.351	0.36	0.007	0.002	0	1	10.49	0.065	VS2168
G102R	A6NCS4	-2	2.825	3.433	0.5	0.513	0.064	0	1	9.644	0.082	VS2168
T105A	A6NCS4	0	3.625	3.182	0.78	0	0.001	0	1	1.077	0.14	VS2168
G121R	A6NCS4	-2	2.872	1.675	0.53	0.059	0.06	0	1	9.134	0.118	VS2168
R123S	A6NCS4	-1	1.368	3.022	0.81	0.005	0.014	0	1	3.007	0.119	VS2168
A129T	A6NCS4	0	3.529	2.525	0.59	0.007	0.009	0	1	12.57	0.144	VS2168
A142T	A6NCS4	0	5.1	1.079	0.08	0.988	0.951	0	0.748	19.5	?	VS2168
P202T	A6NCS4	-1	4.848	0.927	0.24	0.999	0.959	1	0.773	11.85	?	VS2168
S235G	A6NCS4	0	3.231	2.212	0.45	0	0	0	1	1.082	0.092	VS2168
S248T	A6NCS4	1	0.983	1.737	0.47	0	0	0	1	0.032	0.054	VS2168
A254S	A6NCS4	1	3.486	2.863	0.7	0.664	0.233	0	1	7.604	0.18	VS2168
T258S	A6NCS4	1	0.455	2.003	0.46	0	0	0	1	0.018	0.018	VS2168
P264L	A6NCS4	-3	4.503	2.426	0.51	0.063	0.026	0	1	11.13	0.126	VS2168
M72L	A6NFY7	2	6.49	1.163	1	0	0.001	0	0.572	9.02	0.062	VS2168
G73C	A6NFY7	-3	4.813	0.395	0	1	0.985	1	1	18.85	?	VS2168
V76L	A6NFY7	1	5.749	1.334	0.22	0.91	0.313	0	0.995	18.57	0.077	VS2168
P78L	A6NFY7	-3	4.499	1.68	0.17	0.002	0.002	0	1	15.84	0.069	VS2168
G83E	A6NFY7	-2	0.701	1.416	1	0	0	0	1	3.517	0.043	VS2168
G87C	A6NFY7	-3	3.96	2.228	0.01	0.964	0.493	0	1	17.38	0.108	VS2168
C90S	A6NFY7	-1	2	1.712	1	0	0	0	1	7.44	0.024	VS2168
S97G	A6NFY7	0	2	2.168	1	0	0	0	1	4.993	0.025	VS2168
D113E	A6NFY7	2	5.128	1.41	0.06	0.003	0.002	0	1	18.3	0.042	VS2168
R115Q	A6NFY7	1	3.388	1.515	0.08	0.513	0.027	0	1	35	0.074	VS2168
L10I	A6NGG8	2	1.459	1.543	1	0	0	0	1	0.525	0.006	VS2168
P62R	A6NGG8	-2	3.139	2.131	0.43	0.802	0.231	0	1	2.115	0.042	VS2168
P64S	A6NGG8	-1	2.139	2	1	0	0	0	1	0.228	0.026	VS2168
S134G	A6NGG8	0	3.022	2.19	0.25	0.005	0.007	0	1	8.738	0.006	VS2168
A149P	A6NGG8	-1	-0.374	2.069	1	0	0	0	1	0.001	0.006	VS2168
A149S	A6NGG8	1	-0.374	2.069	0.85	0.001	0.001	0	1	0.009	0.019	VS2168
A167T	A6NGG8	0	3.78	2.204	0.36	0.091	0.027	0	1	9.636	0.021	VS2168
P170S	A6NGG8	-1	1.347	1.454	0.96	0	0.001	0	1	0.003	0.033	VS2168
Q186H	A6NGG8	0	0.779	1.974	1	0	0	0	1	0.001	0.01	VS2168
T189A	A6NGG8	0	3.954	1.493	1	0	0.001	0	1	0.004	0.018	VS2168
H206Q	A6NGG8	0	5.318	1.58	0.39	0.019	0.019	0	1	13.79	0.034	VS2168
S230V	A6NGG8	-2	1.879	1.947	?	?	?	?	?	?	0.037	VS2168
N265D	A6NGG8	1	0.972	0.612	1	0	0	0	0.877	0.301	0.034	VS2168
G290S	A6NGG8	0	3.471	1.965	0.85	0	0.001	0	1	0.007	0.01	VS2168
T313A	A6NGG8	0	3.894	2.109	0.93	0	0.002	0	1	0.005	0.02	VS2168
R326G	A6NGG8	-2	-0.545	1.32	1	0	0	0	1	0.007	0.009	VS2168
S333C	A6NGG8	-1	3.18	1.357	0.11	0.655	0.178	0	1	9.838	0.015	VS2168
C346Y	A6NGG8	-2	5.988	0.977	0.41	0.018	0.016	1	0.547	4.796	0.043	VS2168
N356S	A6NGG8	1	5.847	1.791	0.35	0.049	0.032	0	0.977	5.228	0.044	VS2168
S361L	A6NGG8	-2	2.519	1.534	0.21	0.013	0.007	0	1	3.009	0.023	VS2168
T396A	A6NGG8	0	3.136	1.877	1	0	0	0	1	4.975	0.005	VS2168
L404M	A6NGG8	2	0.526	2.044	0.49	0	0	0	1	2.928	0.006	VS2168
G407D	A6NGG8	-1	0.532	1.429	0.96	0	0	0	1	0.126	0.006	VS2168
R425Q	A6NGG8	1	0.262	1.554	0.33	0	0.001	0	1	9.499	0.005	VS2168
A426T	A6NGG8	0	3.571	2.001	0.17	0.454	0.048	0	1	12.41	0.017	VS2168
R431M	A6NGG8	-1	3.21	1.768	0.12	0.969	0.655	0	1	10.11	0.027	VS2168
S432N	A6NGG8	1	2.827	2.17	0.31	0.958	0.587	0	1	7.275	0.009	VS2168
G451R	A6NGG8	-2	3.738	1.938	0.24	0.016	0.01	0	1	10.74	0.022	VS2168
I461V	A6NGG8	3	4.793	2.98	0.65	0.005	0.002	0	1	3.275	0.007	VS2168
P475L	A6NGG8	-3	-1.031	1.78	0.73	0	0	0	1	8.998	0.018	VS2168
A478T	A6NGG8	0	2.889	2.355	0.58	0.003	0.001	0	1	0.044	0.018	VS2168
K496E	A6NGG8	1	1.859	2.286	1	0	0	0	1	0.353	0.005	VS2168
A504G	A6NGG8	0	2.859	2.661	0.36	0.145	0.022	0	1	3.818	0.024	VS2168
Q515R	A6NGG8	1	2.31	1.624	1	0	0	0	1	0.309	0.038	VS2168
S547A	A6NGG8	1	-1.963	0.137	1	0	0	0	1	0.293	0.006	VS2168
V557G	A6NGG8	-3	4.964	1.549	0.35	0.004	0.004	0	1	13.13	0.072	VS2168
T572A	A6NGG8	0	4.119	1.939	0.38	0.002	0.003	0	1	0.293	0.011	VS2168
T572I	A6NGG8	-1	4.119	1.939	0.13	0.001	0.002	0	1	0.699	0.009	VS2168
V573A	A6NGG8	0	3.964	2.667	0.64	0.001	0.002	0	1	1.855	0.013	VS2168
A587G	A6NGG8	0	3.644	1.978	0.37	0.011	0.009	0	1	2.824	0.053	VS2168
T592R	A6NGG8	-1	0.066	0.827	1	0	0	0	1	0.003	0.016	VS2168
P607L	A6NGG8	-3	3.262	1.101	0.01	0.099	0.064	1	0.986	11.72	0.059	VS2168
A631T	A6NGG8	0	3.282	2.2	0.64	0.001	0.003	0	1	5.375	0.012	VS2168
V649M	A6NGG8	1	2.742	1.516	0.19	0.833	0.109	0	1	5.001	0.019	VS2168
G700E	A6NGG8	-2	-0.638	1.343	1	0	0	0	1	0.015	0.018	VS2168
A714G	A6NGG8	0	4.019	1.1	0.22	0.977	0.691	0	1	8.227	0.016	VS2168
R723K	A6NGG8	2	4.069	1.986	0.26	0.27	0.061	0	1	10.28	0.021	VS2168
E742D	A6NGG8	2	3.97	1.253	0.31	0.001	0.004	0	1	7.548	0.021	VS2168
M746T	A6NGG8	-1	3.533	1.275	1	0	0	0	1	0.001	0.011	VS2168
A753S	A6NGG8	1	0.474	1.744	0.62	0	0	0	1	0.754	0.01	VS2168
K770M	A6NGG8	-1	-2.141	1.055	0.34	0	0	0	1	3.913	0.014	VS2168
T772R	A6NGG8	-1	-0.671	0.614	1	0	0	0	0.996	0.012	0.015	VS2168
L774F	A6NGG8	0	3.974	0.459	0.03	1	0.998	1	0.807	16.08	0.035	VS2168
P779L	A6NGG8	-3	3.441	0.893	0.35	0.958	0.242	1	0.7	15.81	0.025	VS2168
S791P	A6NGG8	-1	2.452	2.47	0.16	0	0	0	1	12.18	0.035	VS2168
M835L	A6NGG8	2	-0.167	0.868	1	0	0	0	1	0	0.01	VS2168
A844T	A6NGG8	0	2.514	1.914	0.61	0.001	0.001	0	1	0.015	0.008	VS2168
T855A	A6NGG8	0	2.445	1.892	0.99	0	0.001	0	1	0.442	0.007	VS2168
N857S	A6NGG8	1	1.709	1.775	1	0	0	0	1	0.145	0.017	VS2168
R875K	A6NGG8	2	3.994	2.061	0.71	0.049	0.05	0	1	10.26	0.015	VS2168
D890H	A6NGG8	-1	5.143	1.376	0.01	0.13	0.065	0	1	13.09	0.05	VS2168
L900P	A6NGG8	-3	2.111	1.697	0.09	0	0	0	1	2.755	0.018	VS2168
H904R	A6NGG8	0	3.602	2.344	0.84	0	0	0	1	0.687	0.005	VS2168
S913N	A6NGG8	1	2.738	2.116	0.55	0.002	0.003	0	1	6.213	0.007	VS2168
S931I	A6NGG8	-2	3.052	1.696	0.12	0.002	0.005	0	1	14.62	0.025	VS2168
K937T	A6NGG8	-1	2.717	2.103	0.26	0.032	0.014	0	1	9.452	0.018	VS2168
A944T	A6NGG8	0	3.764	1.836	0.17	0.003	0.006	0	1	9.122	0.013	VS2168
T948A	A6NGG8	0	3.299	2.231	0.92	0	0.001	0	1	1.742	0.017	VS2168
E985D	A6NGG8	2	3.955	1.225	0.05	0.117	0.043	0	1	10.21	0.009	VS2168
S995P	A6NGG8	-1	3.323	0.581	0.03	0.765	0.346	0	0.996	12.97	0.074	VS2168
V1002M	A6NGG8	1	3.776	2.372	0.13	0.911	0.482	0	1	13.99	0.02	VS2168
V1026M	A6NGG8	1	4.993	1.571	0.1	0.061	0.051	0	1	9.511	0.025	VS2168
V1034L	A6NGG8	1	2.349	1.821	0.7	0.228	0.051	0	1	0.005	0.007	VS2168
R1046W	A6NGG8	-3	1.362	2.209	0.04	0.987	0.292	0	1	12.49	0.031	VS2168
P1061L	A6NGG8	-3	2.601	1.751	0.2	0.002	0.004	0	1	11.31	0.012	VS2168
P1073T	A6NGG8	-1	3.334	1.106	0.01	0.049	0.058	1	0.564	13.07	0.031	VS2168
F1084S	A6NGG8	-2	-0.606	1.533	0.96	0	0	0	1	3.36	0.011	VS2168
P1091S	A6NGG8	-1	3.375	1.207	0.03	0.759	0.207	0	0.762	12.79	0.013	VS2168
E1098G	A6NGG8	-2	0.844	1.489	1	0	0	0	1	0.064	0.011	VS2168
D1104G	A6NGG8	-1	4.788	2.023	0.47	0.058	0.022	0	1	9.182	0.052	VS2168
G1157R	A6NGG8	-2	3.629	1.85	0.62	0.646	0.081	0	1	5.356	0.035	VS2168
E1161G	A6NGG8	-2	0.844	1.589	0.73	0	0	0	1	0.529	0.005	VS2168
K1164R	A6NGG8	2	-2.141	0.634	1	0	0.001	0	1	0.047	0.003	VS2168
R1172K	A6NGG8	2	3.994	1.781	1	0.002	0.003	0	1	3.868	0.018	VS2168
R1177Q	A6NGG8	1	4.127	1.322	0.02	1	0.989	0	1	17.14	0.059	VS2168
T1207I	A6NGG8	-1	-0.256	2.639	0.25	0	0	0	1	7.222	0.005	VS2168
T1207N	A6NGG8	0	-0.256	2.639	0.4	0	0	0	1	3.134	0.014	VS2168
Y1215C	A6NGG8	-2	2.974	2.032	0.14	0	0	0	1	9.486	0.015	VS2168
N1222S	A6NGG8	1	2.387	1.412	0.92	0	0	0	1	0.007	0.008	VS2168
G1247S	A6NGG8	0	2.917	1.698	1	0.003	0.002	0	1	1.374	0.008	VS2168
R1250H	A6NGG8	0	2.584	2.873	0.43	0.035	0.014	0	1	5.512	0.003	VS2168
A1280V	A6NGG8	0	2.349	2.234	0.12	0.012	0.005	0	1	9.521	0.008	VS2168
G15E	A6NHR9	-2	3.257	2.075	0.07	0	0	0	1	3.942	0.129	VS2168
E17K	A6NHR9	1	-0.225	2.416	0.3	0	0	0	1	0.526	0.043	VS2168
E17V	A6NHR9	-2	-0.225	2.416	0.08	0	0	0	1	4.545	0.121	VS2168
E18G	A6NHR9	-2	2.872	2.366	0.11	0	0	0	1	9.119	0.174	VS2168
G21R	A6NHR9	-2	3.363	2.088	0.06	0.006	0.002	0	0.982	7.126	0.147	VS2168
T27M	A6NHR9	-1	3.611	3.056	0.13	0.999	0.848	0	0.999	9.407	0.099	VS2168
P44S	A6NHR9	-1	1.453	2.878	0.69	0.001	0.002	0	1	0.849	0.1	VS2168
S51L	A6NHR9	-2	3.317	1.952	0.07	0	0.001	0	0.997	1.249	0.119	VS2168
A54V	A6NHR9	0	3.796	3.176	0.05	0.125	0.015	0	1	10.29	?	VS2168
C59S	A6NHR9	-1	1.745	3.19	0.91	0	0	0	1	0.007	0.032	VS2168
C59T	A6NHR9	-1	1.745	3.19	?	?	?	?	?	?	0.258	VS2168
K71N	A6NHR9	0	3.238	3.024	0.16	0.006	0.004	0	0.957	12.18	?	VS2168
I160T	A6NHR9	-1	1.616	2.933	0.66	0	0	0	1	2.202	0.037	VS2168
I160V	A6NHR9	3	1.616	2.933	1	0	0	0	1	4.928	0.085	VS2168
G161D	A6NHR9	-1	4.67	1.511	?	?	?	?	?	?	?	VS2168
V296G	A6NHR9	-3	3.419	2.434	0.04	0.012	0.037	1	0.955	9.752	0.119	VS2168
D302E	A6NHR9	2	4.551	1.584	0.74	0.816	0.432	0	0.663	6.803	0.105	VS2168
H308N	A6NHR9	1	4.401	3.152	0.79	0	0	0	1	6.369	0.079	VS2168
E315D	A6NHR9	2	3.671	2.802	0.47	0.002	0.003	0	0.949	12.18	?	VS2168
E315G	A6NHR9	-2	3.671	2.802	0.52	0.002	0.006	1	0.746	12.69	?	VS2168
I324V	A6NHR9	3	4.599	0.855	0.08	0.985	0.952	1	0.834	17.85	?	VS2168
R363Q	A6NHR9	1	3.96	3.246	0.37	0.133	0.014	0	1	0.898	0.092	VS2168
E369G	A6NHR9	-2	1.559	2.84	0.47	0	0	0	0.997	4.325	0.025	VS2168
F371L	A6NHR9	0	4.987	2.313	0.08	0.002	0.003	0	0.899	11.72	0.109	VS2168
I378V	A6NHR9	3	4.448	1.483	?	0.029	0.017	0	0.825	1.477	?	VS2168
S379R	A6NHR9	-1	4.414	2.127	?	?	?	?	?	?	?	VS2168
V386A	A6NHR9	0	3.054	3.44	0.8	0	0	0	1	5.861	0.09	VS2168
V404I	A6NHR9	3	1.741	0.895	1	0	0	0	0.998	0.979	0.072	VS2168
K448N	A6NHR9	0	3.653	2.826	0.2	0.037	0.035	0	0.845	6.252	?	VS2168
L449V	A6NHR9	1	3.775	2.254	1	0.996	0.82	1	0.944	6.002	?	VS2168
E455D	A6NHR9	2	2.512	1.697	1	0	0	0	0.999	1.134	0.07	VS2168
V582I	A6NHR9	3	2.656	2.651	0.63	0	0	0	1	8.016	0.047	VS2168
V582T	A6NHR9	0	2.656	2.651	?	?	?	?	?	?	0.077	VS2168
V629L	A6NHR9	1	3.859	2.823	0.21	0.031	0.014	0	0.896	13.75	0.159	VS2168
E640D	A6NHR9	2	3.775	1.74	1	0	0.001	0	0.95	14.35	0.094	VS2168
M652V	A6NHR9	1	5.54	2.459	0.15	0.07	0.024	0	0.997	6.73	?	VS2168
R662K	A6NHR9	2	3.149	1.152	1	0	0	0	1	5.47	0.072	VS2168
V695I	A6NHR9	3	4.688	0.888	0.3	0.001	0.003	0	0.875	11.02	0.03	VS2168
V708I	A6NHR9	3	2.103	2.594	0.47	0	0.001	0	1	11.19	0.033	VS2168
G716A	A6NHR9	0	4.898	0.643	?	0.996	0.875	1	1	10.51	?	VS2168
A717S	A6NHR9	1	4.796	1.938	0.02	0.958	0.395	0	0.523	11.18	0.209	VS2168
A729T	A6NHR9	0	4.628	2.597	0.22	0	0.001	0	0.844	12.02	0.081	VS2168
I782F	A6NHR9	0	4.006	1.716	0.05	0.845	0.231	1	0.996	1.674	?	VS2168
F828C	A6NHR9	-2	4.324	2.105	0.04	0.906	0.533	0	0.973	12.27	0.142	VS2168
F828L	A6NHR9	0	4.324	2.105	0.16	0.017	0.01	0	0.989	11.6	0.049	VS2168
G829V	A6NHR9	-3	4.788	1.352	0.27	0.958	0.757	1	1	10.94	?	VS2168
L830H	A6NHR9	-3	3.932	2.689	0.13	0.993	0.72	0	0.519	12.21	0.124	VS2168
L830V	A6NHR9	1	3.932	2.689	0.2	0.024	0.007	0	0.879	4.77	0.026	VS2168
L831P	A6NHR9	-3	4.021	1.729	0	0.177	0.186	1	1	14.19	?	VS2168
L833H	A6NHR9	-3	2.347	2.616	0.06	0	0	0	1	4.393	?	VS2168
L833P	A6NHR9	-3	2.347	2.616	1	0	0	1	0.951	0.005	0.074	VS2168
L833Q	A6NHR9	-2	2.347	2.616	?	?	?	?	?	?	?	VS2168
P834H	A6NHR9	-2	4.683	1.656	0	1	0.998	1	0.797	15.55	?	VS2168
P834L	A6NHR9	-3	4.683	1.656	0.02	1	0.997	1	0.999	16.23	?	VS2168
F835C	A6NHR9	-2	5.137	1.631	0.03	0.833	0.293	0	0.962	12.18	?	VS2168
V839L	A6NHR9	1	4.699	1.338	0.12	0.015	0.01	0	0.57	14.33	0.097	VS2168
S855T	A6NHR9	1	3.627	1.415	1	0	0	0	0.986	4.781	0.024	VS2168
I877V	A6NHR9	3	4.258	2.893	0.72	0.01	0.007	0	0.936	10.83	?	VS2168
V894I	A6NHR9	3	4.444	1.764	0.25	0.214	0.018	1	0.549	14.1	0.196	VS2168
L904V	A6NHR9	1	4.267	1.187	0.14	0.993	0.967	0	0.845	8.611	?	VS2168
T907I	A6NHR9	-1	3.983	2.395	0.8	0	0	0	0.998	7.418	0.041	VS2168
L918S	A6NHR9	-2	3.723	2.065	0	0	0.002	0	0.925	9.064	0.186	VS2168
I920M	A6NHR9	1	4.648	1.126	0.02	0.001	0.002	0	1	2.633	?	VS2168
I920T	A6NHR9	-1	4.648	1.126	0.02	0.023	0.032	0	0.796	9.141	?	VS2168
R921K	A6NHR9	2	4.96	1.811	0.09	0.024	0.012	0	0.999	7.849	?	VS2168
L922F	A6NHR9	0	4.241	1.406	0.02	0.998	0.991	0	0.634	6.968	?	VS2168
H926Q	A6NHR9	0	2.999	2.182	0.06	0.013	0.016	0	0.998	5.334	0.122	VS2168
D958G	A6NHR9	-1	3.884	1.547	1	0	0.001	1	0.977	5.768	0.082	VS2168
I960V	A6NHR9	3	4.502	1.704	0.25	0	0	0	0.976	10.45	0.06	VS2168
F972V	A6NHR9	-1	5.239	1.536	?	0.993	0.968	1	0.998	11.38	?	VS2168
G974K	A6NHR9	-2	4.81	1.144	?	?	?	?	?	?	?	VS2168
G974Y	A6NHR9	-3	4.81	1.144	?	?	?	?	?	?	?	VS2168
A975I	A6NHR9	-1	4.88	2.016	?	?	?	?	?	?	?	VS2168
A975L	A6NHR9	-1	4.88	2.016	?	?	?	?	?	?	?	VS2168
P976H	A6NHR9	-2	4.374	2.161	?	?	?	?	?	?	?	VS2168
P976K	A6NHR9	-1	4.374	2.161	?	?	?	?	?	?	?	VS2168
N977L	A6NHR9	-3	4.718	2.187	?	?	?	?	?	?	?	VS2168
L978F	A6NHR9	0	4.283	1.014	0	0.999	0.997	1	0.999	25.1	?	VS2168
P979K	A6NHR9	-1	4.866	0.897	?	?	?	?	?	?	?	VS2168
P979L	A6NHR9	-3	4.866	0.897	0.01	1	0.997	1	1	26.7	?	VS2168
V980G	A6NHR9	-3	4.158	2.425	0	0.03	0.022	0	0.977	12.76	0.066	VS2168
V980I	A6NHR9	3	4.158	2.425	0.51	0	0.001	0	1	9.093	0.035	VS2168
Y981I	A6NHR9	-1	5.824	1.738	?	?	?	?	?	?	?	VS2168
V982I	A6NHR9	3	3.678	2.569	0.16	0	0.001	0	1	8.414	0.084	VS2168
V982S	A6NHR9	-2	3.678	2.569	?	?	?	?	?	?	0.113	VS2168
V983I	A6NHR9	3	4.548	1.937	0.02	0.807	0.294	1	0.722	17.53	0.18	VS2168
D984S	A6NHR9	0	4.939	0.463	?	?	?	?	?	?	?	VS2168
S986A	A6NHR9	1	4.887	0.409	?	?	?	?	?	?	?	VS2168
S988R	A6NHR9	-1	4.107	1.887	?	?	?	?	?	?	0.165	VS2168
G989Y	A6NHR9	-3	4.923	0.66	?	?	?	?	?	?	?	VS2168
T990N	A6NHR9	0	4.686	2.175	0.29	0.953	0.556	1	0.988	15.1	?	VS2168
S991A	A6NHR9	1	3.843	2.071	?	?	?	?	?	?	?	VS2168
I992L	A6NHR9	2	4.398	2.295	0.23	0.49	0.062	1	0.857	11.2	?	VS2168
L993K	A6NHR9	-2	4.171	1.257	?	?	?	?	?	?	?	VS2168
T994M	A6NHR9	-1	4.455	1.772	?	?	?	?	?	?	0.136	VS2168
T994Y	A6NHR9	-2	4.455	1.772	?	?	?	?	?	?	?	VS2168
G995F	A6NHR9	-3	4.687	1.412	?	?	?	?	?	?	?	VS2168
G995T	A6NHR9	-2	4.687	1.412	?	?	?	?	?	?	?	VS2168
S996K	A6NHR9	0	3.258	2.716	?	?	?	?	?	?	0.138	VS2168
A997P	A6NHR9	-1	4.137	2.126	1	0	0	0	1	11.04	0.083	VS2168
A997S	A6NHR9	1	4.137	2.126	0.05	0.09	0.024	0	1	10.53	0.075	VS2168
I998V	A6NHR9	3	4.514	1.517	0.03	0.001	0.002	0	1	13.14	0.104	VS2168
Q999K	A6NHR9	1	4.341	2.768	1	0.039	0.016	1	0.982	9.427	0.096	VS2168
Q999S	A6NHR9	0	4.341	2.768	?	?	?	?	?	?	0.212	VS2168
V1000I	A6NHR9	3	4.451	1.864	0.2	0.994	0.97	1	0.965	27.9	0.194	VS2168
Q1001H	A6NHR9	0	4.916	1.768	0.01	0.976	0.726	1	0.557	18.88	?	VS2168
Q1001T	A6NHR9	-1	4.916	1.768	?	?	?	?	?	?	?	VS2168
N1002M	A6NHR9	-2	5.001	1.915	?	?	?	?	?	?	?	VS2168
I1003S	A6NHR9	-2	4.605	1.602	0.01	0.998	0.914	1	0.995	18.5	?	VS2168
I1003V	A6NHR9	3	4.605	1.602	0.53	0.274	0.158	0	0.515	9.981	?	VS2168
I1003Y	A6NHR9	-1	4.605	1.602	?	?	?	?	?	?	?	VS2168
K1004E	A6NHR9	1	4.226	2.057	0	0.996	0.82	1	0.98	26.1	?	VS2168
K1005D	A6NHR9	-1	4.184	1.859	?	?	?	?	?	?	?	VS2168
K1005M	A6NHR9	-1	4.184	1.859	?	?	?	?	?	?	?	VS2168
D1006V	A6NHR9	-3	4.551	2.078	0.02	0.976	0.494	1	1	13.11	?	VS2168
Q1007P	A6NHR9	-1	5.209	1.512	0.06	0.956	0.462	1	0.968	10.42	0.233	VS2168
Q1007Y	A6NHR9	-1	5.209	1.512	?	?	?	?	?	?	0.156	VS2168
T1008E	A6NHR9	-1	3.804	2.981	?	?	?	?	?	?	0.181	VS2168
T1008M	A6NHR9	-1	3.804	2.981	0.11	0.04	0.006	0	1	4.603	0.126	VS2168
T1008N	A6NHR9	0	3.804	2.981	?	?	?	?	?	?	0.19	VS2168
L1009I	A6NHR9	2	4.241	1.174	0.3	0.132	0.021	0	0.896	10.33	?	VS2168
K1010E	A6NHR9	1	4.196	1.914	0.04	0.361	0.051	0	0.873	14.89	?	VS2168
K1010G	A6NHR9	-2	4.196	1.914	?	?	?	?	?	?	?	VS2168
A1011R	A6NHR9	-1	5.218	0.653	?	?	?	?	?	?	?	VS2168
A1011S	A6NHR9	1	5.218	0.653	0.01	0.666	0.194	1	0.828	20.2	0.219	VS2168
R1012K	A6NHR9	2	4.276	2.127	1	0	0	0	0.779	5.236	0.067	VS2168
R1012N	A6NHR9	0	4.276	2.127	?	?	?	?	?	?	0.142	VS2168
I1013F	A6NHR9	0	4.372	1.254	0.21	0.006	0.004	1	0.964	16.73	?	VS2168
I1013L	A6NHR9	2	4.372	1.254	0.01	0.002	0.004	0	0.783	18.96	?	VS2168
E1014D	A6NHR9	2	4.571	1.785	0.05	0.972	0.755	0	0.592	18.92	?	VS2168
E1014F	A6NHR9	-3	4.571	1.785	?	?	?	?	?	?	?	VS2168
I1015L	A6NHR9	2	4.417	1.885	0.91	0.007	0.01	0	0.657	9.723	?	VS2168
I1015R	A6NHR9	-3	4.417	1.885	0	0.991	0.823	1	1	22.6	?	VS2168
P1016E	A6NHR9	-1	4.647	1.507	?	?	?	?	?	?	?	VS2168
P1016S	A6NHR9	-1	4.647	1.507	0.05	0.998	0.796	1	0.997	22.9	?	VS2168
I1065T	A6NHR9	-1	3.244	2.522	0.55	0	0	0	1	0.049	0.1	VS2168
I1065V	A6NHR9	3	3.244	2.522	1	0	0	0	1	0.005	0.048	VS2168
H1067R	A6NHR9	0	5.362	3.077	0.57	0	0	0	1	3.298	?	VS2168
M1155L	A6NHR9	2	3.279	2.063	1	0	0	0	0.997	2.569	0.035	VS2168
K1159R	A6NHR9	2	3.455	2.911	0.23	0.281	0.056	0	0.702	13.2	?	VS2168
M1163I	A6NHR9	1	6.036	1.756	0.23	0.131	0.039	0	0.97	7.74	?	VS2168
G1169E	A6NHR9	-2	4.488	1.703	0.1	0.987	0.693	1	0.984	19.71	?	VS2168
I1173L	A6NHR9	2	3.417	1.973	0.21	0	0	0	0.999	14.15	0.075	VS2168
S1189N	A6NHR9	1	3.967	2.716	0.97	0	0	0	1	6.802	0.129	VS2168
S1193A	A6NHR9	1	3.802	2.765	0.41	0	0	0	1	8.811	0.044	VS2168
I1196V	A6NHR9	3	3.866	1.53	1	0	0.001	0	0.944	1.966	0.025	VS2168
Q1215H	A6NHR9	0	4.606	2.711	0.22	0	0.002	0	0.969	8.9	?	VS2168
K1223R	A6NHR9	2	3.272	2.022	1	0	0	0	0.999	0.992	0.035	VS2168
R1239H	A6NHR9	0	4.94	2.288	0.12	0.002	0.001	0	0.979	7.227	?	VS2168
I1250T	A6NHR9	-1	3.68	2.087	0.18	0.001	0.002	0	0.993	2.593	?	VS2168
I1260L	A6NHR9	2	3.68	2.48	0.33	0	0	0	1	6.482	0.074	VS2168
S1268C	A6NHR9	-1	3.387	2.115	0.13	0.507	0.241	0	0.993	3.499	0.097	VS2168
S1268F	A6NHR9	-2	3.387	2.115	0.04	0.214	0.191	0	0.981	5.767	0.061	VS2168
D1276N	A6NHR9	1	1.972	2.491	0.04	0	0	0	1	13.76	0.167	VS2168
P1294L	A6NHR9	-3	4.653	2.038	0.15	0.001	0.001	0	1	9.16	?	VS2168
Q1296P	A6NHR9	-1	3.351	2.338	1	0	0	0	0.92	0.024	0.024	VS2168
N1307S	A6NHR9	1	4.627	3.113	1	0	0	0	1	0.009	0.252	VS2168
M1311T	A6NHR9	-1	3.328	2.883	1	0	0	0	1	0.008	0.014	VS2168
V1329I	A6NHR9	3	4.628	1.779	0.4	0.001	0.002	0	0.953	13.01	0.202	VS2168
L1341V	A6NHR9	1	3.487	1.722	0.2	0	0	0	1	1.145	0.064	VS2168
I1356V	A6NHR9	3	3.514	3.045	0.81	0	0	0	1	0.011	0.024	VS2168
S1380C	A6NHR9	-1	4.273	2.85	0.03	0.003	0.002	0	0.993	12.76	0.153	VS2168
I1401V	A6NHR9	3	4.265	2.369	1	0	0	0	0.998	2.266	0.053	VS2168
S1418C	A6NHR9	-1	3.749	3.125	0.02	0.214	0.072	0	1	5.316	0.091	VS2168
S1420G	A6NHR9	0	4.38	2.316	0.55	0	0	0	1	6.138	0.138	VS2168
T1459A	A6NHR9	0	4.476	2.755	0.85	0	0	0	1	3.799	0.048	VS2168
N1475H	A6NHR9	1	4.401	3.132	0.5	0	0.001	0	1	6.803	?	VS2168
V1479I	A6NHR9	3	2.72	1.54	?	0	0	1	0.533	0.376	0.044	VS2168
E1482D	A6NHR9	2	3.234	2.493	1	0	0	0	0.991	3.656	0.05	VS2168
L1484V	A6NHR9	1	3.182	2.469	1	0.001	0.001	0	0.973	4.425	0.036	VS2168
I1495T	A6NHR9	-1	3.502	3.227	0.95	0	0	0	1	0.896	0.12	VS2168
I1521F	A6NHR9	0	4.366	1.488	0	0.077	0.095	1	0.996	13.21	?	VS2168
T1522K	A6NHR9	-1	4.013	2.182	0.9	0.307	0.131	1	0.612	4.969	0.106	VS2168
D1524E	A6NHR9	2	3.046	3.056	1	0	0	0	1	0.011	0.028	VS2168
D1526N	A6NHR9	1	0.894	2.203	0.99	0	0	0	1	0.545	0.047	VS2168
I1538E	A6NHR9	-3	3.781	2.935	?	?	?	?	?	?	0.113	VS2168
I1538V	A6NHR9	3	3.781	2.935	0.83	0	0	0	1	0.01	0.021	VS2168
A1570S	A6NHR9	1	5.039	1.463	0.04	0.437	0.14	0	0.507	19.04	0.225	VS2168
M1573T	A6NHR9	-1	2.591	2.92	1	0	0	0	1	0	0.011	VS2168
M1573V	A6NHR9	1	2.591	2.92	0.18	0	0.001	0	1	0.569	0.089	VS2168
V1592I	A6NHR9	3	3.771	2.947	0.46	0	0	0	1	5.502	0.056	VS2168
R1596Q	A6NHR9	1	3.741	3.286	0.54	0	0	0	1	0.068	0.06	VS2168
V1638I	A6NHR9	3	1.366	3.66	0.24	0	0	0	1	4.855	0.022	VS2168
V1638T	A6NHR9	0	1.366	3.66	?	?	?	?	?	?	0.08	VS2168
S1647G	A6NHR9	0	3.661	2.9	0.24	0.001	0.001	0	1	6.312	0.086	VS2168
V1658F	A6NHR9	-1	4.488	2.014	0.08	0.41	0.136	0	0.981	14.65	0.147	VS2168
A1661G	A6NHR9	0	5.078	1.338	0.01	0.993	0.978	0	0.845	18.19	?	VS2168
R1669Q	A6NHR9	1	4.545	1.583	0.09	0	0	0	0.929	13.93	0.033	VS2168
N1670S	A6NHR9	1	4.809	2.695	0.29	0.02	0.007	0	0.882	14.26	0.25	VS2168
A1690T	A6NHR9	0	4.105	2.968	0.57	0.013	0.003	0	0.86	3.523	0.04	VS2168
A1746E	A6NHR9	-1	4.842	2.143	0.05	0.998	0.975	1	0.925	21.6	0.081	VS2168
R1770H	A6NHR9	0	5.16	1.552	0.09	0.169	0.049	1	0.761	16.52	0.047	VS2168
S1790P	A6NHR9	-1	0.373	1.17	1	0	0	0	1	0.01	0.027	VS2168
V1820I	A6NHR9	3	3.688	2.938	0.47	0	0.003	0	1	1.471	0.031	VS2168
V1851L	A6NHR9	1	4.634	1.252	0.03	0.402	0.219	1	0.94	16.96	?	VS2168
K1852R	A6NHR9	2	4.141	1.777	0.37	0.307	0.051	0	0.659	11.33	?	VS2168
T1854A	A6NHR9	0	4.469	2.357	0.29	0.157	0.051	0	0.616	11.97	0.182	VS2168
D1863E	A6NHR9	2	4.055	2.253	0.41	0.003	0.002	0	0.693	10.94	0.056	VS2168
G1864W	A6NHR9	-2	4.878	0.5	?	?	?	?	?	?	?	VS2168
D1865N	A6NHR9	1	4.625	1.632	0.12	0.816	0.219	1	0.977	26.8	0.241	VS2168
I1867H	A6NHR9	-3	4.502	1.365	?	?	?	?	?	?	0.742	VS2168
R1868S	A6NHR9	-1	5.034	1.407	?	?	?	?	?	?	?	VS2168
N1870H	A6NHR9	1	4.995	1.648	0.01	0.999	0.981	1	0.994	16.07	?	VS2168
P1881H	A6NHR9	-2	4.861	0.907	0.02	1	0.998	1	1	27	?	VS2168
P1882I	A6NHR9	-3	4.671	1.587	?	?	?	?	?	?	0.263	VS2168
M1883Q	A6NHR9	0	6.176	2.042	?	?	?	?	?	?	?	VS2168
D1884W	A6NHR9	-4	4.519	1.955	?	?	?	?	?	?	?	VS2168
K1885I	A6NHR9	-3	4.159	1.945	0	0.998	0.972	1	0.866	23.8	?	VS2168
L1886I	A6NHR9	2	4.115	1.46	0.01	0.997	0.991	1	0.902	22.9	?	VS2168
G1888E	A6NHR9	-2	4.664	1.351	0.01	1	0.998	1	1	28.1	0.796	VS2168
M1889W	A6NHR9	-1	6.163	2.321	?	?	?	?	?	?	?	VS2168
V1890Y	A6NHR9	-1	4.583	1.125	?	?	?	?	?	?	0.743	VS2168
F1891Y	A6NHR9	3	5.424	0.5	0.01	0.997	0.98	1	0.985	29.8	?	VS2168
G1892E	A6NHR9	-2	4.862	0.681	0	1	0.982	1	0.981	23	0.799	VS2168
A1893S	A6NHR9	1	5.073	1.229	0	0.953	0.473	1	0.996	32	0.216	VS2168
P1894S	A6NHR9	-1	4.892	0.564	0.12	1	0.996	1	1	26.9	?	VS2168
V1895T	A6NHR9	0	3.419	2.381	?	?	?	?	?	?	0.101	VS2168
Q1898R	A6NHR9	1	4.341	3.084	0.05	0.001	0.001	0	0.968	12.47	0.142	VS2168
I1901S	A6NHR9	-2	3.063	3.148	0.73	0.006	0.006	0	1	5.521	0.174	VS2168
L1902W	A6NHR9	-2	3.738	2.013	?	?	?	?	?	?	?	VS2168
E1904S	A6NHR9	0	3.559	3.06	?	?	?	?	?	?	0.076	VS2168
L1919V	A6NHR9	1	3.669	2.834	0.32	0.021	0.021	0	1	0.022	0.062	VS2168
N1923I	A6NHR9	-3	4.41	2.857	0.2	0	0.001	1	1	5.811	0.057	VS2168
K1924N	A6NHR9	0	3.339	2.799	0.4	0.005	0.007	1	1	3.057	0.096	VS2168
L1926F	A6NHR9	0	3.919	1.908	0.24	0.005	0.008	1	1	12.15	0.103	VS2168
R1934H	A6NHR9	0	2.297	3.062	0.45	0	0	0	0.844	5.819	0.029	VS2168
R1939K	A6NHR9	2	1.297	2.713	1	0	0	1	1	1.233	0.01	VS2168
K1940Q	A6NHR9	1	3.721	2.587	0.97	0	0.001	1	1	8.104	0.06	VS2168
I1964V	A6NHR9	3	1.429	2.927	0.23	0	0	1	1	9.835	0.06	VS2168
R1965H	A6NHR9	0	4.356	2.957	0.1	0.606	0.143	1	1	11	0.083	VS2168
K1966A	A6NHR9	-1	3.834	2.904	?	?	?	?	?	?	0.066	VS2168
H1973Q	A6NHR9	0	5.099	3.348	0.55	0	0	0	1	11.31	0.099	VS2168
T1979M	A6NHR9	-1	1.447	3.219	0.42	0	0	1	1	10.31	0.038	VS2168
V1984I	A6NHR9	3	2.135	2.699	0.86	0	0	1	1	12.92	0.021	VS2168
P1986S	A6NHR9	-1	4.276	2.347	0.5	0.001	0.001	1	1	11.91	?	VS2168
A1993V	A6NHR9	0	3.403	2.933	0.06	0	0	0	1	6.788	?	VS2168
T1994A	A6NHR9	0	3.545	3.208	0.38	0	0	0	1	6.11	0.06	VS2168
T1994Y	A6NHR9	-2	3.545	3.208	?	?	?	?	?	?	0.176	VS2168
R1995S	A6NHR9	-1	4.287	2.773	0.51	0.139	0.027	1	1	7.965	0.116	VS2168
Q1996G	A6NHR9	-2	4.37	2.928	?	?	?	?	?	?	0.193	VS2168
N1997G	A6NHR9	0	4.077	3.248	?	?	?	?	?	?	0.068	VS2168
R1998K	A6NHR9	2	4.022	2.281	0.04	0.841	0.745	1	1	11.11	0.026	VS2168
R1998S	A6NHR9	-1	4.022	2.281	?	0.967	0.879	1	1	8.143	0.07	VS2168
R1998V	A6NHR9	-3	4.022	2.281	?	?	?	?	?	?	0.205	VS2168
I1999L	A6NHR9	2	2.637	2.563	0.72	0	0	1	1	3.337	0.045	VS2168
I1999N	A6NHR9	-3	2.637	2.563	0.13	0.089	0.017	1	1	7.172	0.166	VS2168
I1999V	A6NHR9	3	2.637	2.563	0.32	0	0	1	1	0.007	0.083	VS2168
I2000D	A6NHR9	-3	3.141	3.022	?	?	?	?	?	?	0.139	VS2168
I2000L	A6NHR9	2	3.141	3.022	0.53	0.003	0.003	1	1	3.004	0.083	VS2168
T2001C	A6NHR9	-1	3.311	2.742	?	?	?	?	?	?	0.155	VS2168
T2001N	A6NHR9	0	3.311	2.742	0.01	0.19	0.051	1	1	9.783	0.059	VS2168
T2001P	A6NHR9	-1	3.311	2.742	0.01	0.769	0.193	1	1	8.616	0.143	VS2168
T2001S	A6NHR9	1	3.311	2.742	0.18	0.001	0.003	1	1	8.804	0.088	VS2168
K2002Q	A6NHR9	1	2.967	2.956	0.08	0.041	0.025	1	1	6.12	0.113	VS2168
T2003K	A6NHR9	-1	3.032	2.878	0.03	0.012	0.023	1	1	9.682	0.085	VS2168
T2003N	A6NHR9	0	3.032	2.878	?	?	?	?	?	?	0.131	VS2168
T2003S	A6NHR9	1	3.032	2.878	0.63	0	0.001	1	1	9.747	0.089	VS2168
D2004Q	A6NHR9	0	3.425	2.7	?	?	?	?	?	?	0.039	VS2168
D2004R	A6NHR9	-2	3.425	2.7	?	?	?	?	?	?	0.133	VS2168
V2005C	A6NHR9	-1	3.087	2.976	?	?	?	?	?	?	0.12	VS2168
V2005I	A6NHR9	3	3.087	2.976	0.05	0.018	0.01	1	1	4.667	0.11	VS2168
V2005L	A6NHR9	1	3.087	2.976	0.03	0	0	1	1	8.732	0.134	VS2168
T10P	A6NNB3	-1	-0.01	2.018	0.37	0	0	0	1	3.938	0.017	VS2168
G19R	A6NNB3	-2	2.851	2.748	0.68	0.425	0.222	0	1	1.992	0.063	VS2168
A20P	A6NNB3	-1	3.643	2.105	0.42	0.005	0.011	0	1	3.865	0.051	VS2168
H21Q	A6NNB3	0	5.932	1.844	0.6	0.144	0.068	0	1	6.445	0.057	VS2168
L24V	A6NNB3	1	3.615	2.353	0.66	0.126	0.087	0	1	0.012	0.041	VS2168
H30Q	A6NNB3	0	3.295	3.125	0.68	0.004	0.002	0	1	0.035	0.064	VS2168
P31H	A6NNB3	-2	5.028	1.877	0.1	0.833	0.56	0	0.999	10.63	0.09	VS2168
V69A	A6NNB3	0	2.318	1.986	0.45	0	0	0	1	0.817	0.015	VS2168
A120T	A6NNB3	0	3.788	2.288	0.24	0.138	0.006	0	0.868	11.69	0.062	VS2168
D127E	A6NNB3	2	5.09	2.011	0.46	0.01	0.003	0	1	5.711	0.018	VS2168
A129G	A6NNB3	0	2.395	2.721	0.29	0	0	0	1	2.065	0.031	VS2168
G10D	A6NNN8	-1	3.287	2.592	0.81	0.002	0.003	0	1	10.47	0.054	VS2168
P15S	A6NNN8	-1	5.295	1.672	0.79	0.049	0.012	0	1	7.328	0.024	VS2168
T19A	A6NNN8	0	3.564	2.626	0.75	0	0	0	1	0.023	0.013	VS2168
F59L	A6NNN8	0	3.806	2.234	0.66	0	0.001	0	0.803	9.281	0.044	VS2168
I70V	A6NNN8	3	4.647	1.504	0.7	0.007	0.022	1	0.621	9.467	0.078	VS2168
Q89H	A6NNN8	0	6.516	0.383	0.1	0.176	0.211	1	0.995	7.826	0.221	VS2168
R93G	A6NNN8	-2	5.513	1.588	0.33	0.022	0.02	0	1	4.283	0.03	VS2168
L110V	A6NNN8	1	2.014	2.385	0.83	0	0.002	0	1	0.008	0.014	VS2168
L135V	A6NNN8	1	2.879	2.065	0.42	0.008	0.006	0	1	0.151	0.019	VS2168
T138S	A6NNN8	1	2.5	2.777	0.76	0.035	0.033	0	1	2.686	0.015	VS2168
A147T	A6NNN8	0	2.941	1.821	0.61	0.004	0.003	0	1	0.01	0.029	VS2168
V158A	A6NNN8	0	3.184	2.449	0.24	0	0.002	0	1	2.276	0.041	VS2168
A166T	A6NNN8	0	3.001	1.927	0.02	0.004	0.009	0	1	8.823	0.022	VS2168
H207G	A6NNN8	-2	4.733	3.487	?	?	?	?	?	?	0.043	VS2168
H207R	A6NNN8	0	4.733	3.487	0.67	0	0	0	1	5.198	0.007	VS2168
A213D	A6NNN8	-2	2.941	1.966	0.65	0.237	0.122	0	0.985	13.56	0.103	VS2168
R243H	A6NNN8	0	5.291	1.902	0.14	0.006	0.004	0	1	6.378	0.018	VS2168
R243S	A6NNN8	-1	5.291	1.902	0.23	0.08	0.038	0	1	6.857	0.05	VS2168
S248P	A6NNN8	-1	4.212	2.198	0.22	0.107	0.076	1	0.992	5.73	0.167	VS2168
V284I	A6NNN8	3	3.492	1.07	1	0.017	0.012	0	0.972	1.527	0.059	VS2168
G331R	A6NNN8	-2	1.861	1.844	0.36	0.001	0.001	0	1	0.004	0.024	VS2168
G331W	A6NNN8	-2	1.861	1.844	0.19	0.003	0.007	0	1	0.261	0.052	VS2168
S336R	A6NNN8	-1	-0.077	3.23	0.56	0	0	0	1	0.024	0.022	VS2168
I352V	A6NNN8	3	1.826	1.974	1	0.001	0.003	0	1	0.003	0.018	VS2168
L353R	A6NNN8	-2	3.262	2.159	0.35	0.955	0.798	0	0.995	11.8	0.077	VS2168
V355D	A6NNN8	-3	3.396	1.969	0.03	0.999	0.958	1	1	15.37	0.143	VS2168
A360S	A6NNN8	1	3.506	2.055	0.09	0.005	0.01	0	1	8.108	0.094	VS2168
A362V	A6NNN8	0	4.931	0.281	0.33	0.592	0.129	1	1	12.41	?	VS2168
A394T	A6NNN8	0	4.512	1.721	0.2	0.478	0.254	1	0.984	10.4	0.055	VS2168
V397I	A6NNN8	3	2.359	2.381	0.45	0.001	0.004	0	1	7.034	0.031	VS2168
A428V	A6NNN8	0	3.166	2.326	0.36	0.001	0.001	0	1	5.13	0.015	VS2168
R4G	A8MXD5	-2	3.213	2.808	0.43	0	0	0	1	2.53	0.236	VS2168
E5D	A8MXD5	2	3.875	2.799	0.56	0.001	0.002	0	0.993	3.93	0.118	VS2168
M6I	A8MXD5	1	5.653	2.97	0.74	0	0	0	1	0.008	0.126	VS2168
S10N	A8MXD5	1	3.348	2.915	0.43	0	0	0	1	0.654	0.133	VS2168
S10R	A8MXD5	-1	3.348	2.915	0.38	0.005	0.007	0	1	5.072	?	VS2168
D11E	A8MXD5	2	3.768	1.798	0.97	0	0	0	1	0.298	0.104	VS2168
D11G	A8MXD5	-1	3.768	1.798	0.19	0	0.001	0	0.999	7.142	?	VS2168
K15R	A8MXD5	2	4.382	1.549	0.39	0.007	0.005	0	0.809	9.02	0.096	VS2168
D35Y	A8MXD5	-3	5.167	1.064	0	0.999	0.927	1	1	19.58	0.874	VS2168
S39A	A8MXD5	1	3.17	2.404	0.53	0	0	0	1	2.962	0.122	VS2168
S39P	A8MXD5	-1	3.17	2.404	0.21	0	0	0	1	3.01	?	VS2168
S48N	A8MXD5	1	4.348	1.342	0.51	0.421	0.11	1	0.994	14.74	0.81	VS2168
I49V	A8MXD5	3	3.944	2.002	0.31	0	0	0	0.996	2.333	0.162	VS2168
G54R	A8MXD5	-2	3.126	2.342	0.55	0	0.001	1	0.632	4.516	?	VS2168
L55V	A8MXD5	1	4.014	1.872	0.36	0.008	0.011	0	0.763	0.024	0.209	VS2168
G56S	A8MXD5	0	-3.266	1.778	1	0	0	0	1	0.015	0.159	VS2168
D57E	A8MXD5	2	2.656	2.017	1	0	0	0	0.988	0.061	0.063	VS2168
D59E	A8MXD5	2	4.469	2.45	0.57	0	0	0	1	0.989	0.105	VS2168
Q61H	A8MXD5	0	5.235	2.058	0.58	0	0	1	0.946	3.633	0.131	VS2168
Q61K	A8MXD5	1	5.235	2.058	0.93	0.016	0.004	1	0.953	10.93	0.183	VS2168
Q61L	A8MXD5	-2	5.235	2.058	0.78	0.008	0.004	1	0.959	6.959	0.129	VS2168
Q62H	A8MXD5	0	5.216	2.241	0.53	0.875	0.359	0	0.778	3	0.14	VS2168
Q62P	A8MXD5	-1	5.216	2.241	0.19	0	0.001	1	0.99	6.306	?	VS2168
I66L	A8MXD5	2	4.131	2.882	0.96	0	0	0	1	0.011	0.162	VS2168
I66M	A8MXD5	1	4.131	2.882	0.26	0.038	0.014	0	1	0.784	0.181	VS2168
I66T	A8MXD5	-1	4.131	2.882	0.52	0	0	0	1	0.013	0.217	VS2168
E67G	A8MXD5	-2	0.665	1.208	0.57	0	0	0	0.999	0.006	?	VS2168
G70D	A8MXD5	-1	2.688	2.763	0.61	0	0	0	1	0.31	?	VS2168
G70S	A8MXD5	0	2.688	2.763	0.75	0	0	0	1	1.175	?	VS2168
D71N	A8MXD5	1	5.061	1.189	0.24	0.001	0.002	1	1	8.586	0.972	VS2168
N73H	A8MXD5	1	4.181	2.942	0.55	0	0	0	1	0.163	0.111	VS2168
N73Q	A8MXD5	0	4.181	2.942	?	?	?	?	?	?	0.142	VS2168
N73Y	A8MXD5	-2	4.181	2.942	0.9	0	0	0	1	0.251	0.084	VS2168
Q77H	A8MXD5	0	5.198	2.229	0.19	0	0	1	0.933	7.071	0.252	VS2168
S79N	A8MXD5	1	0.569	2.147	0.48	0	0	0	1	0.009	0.062	VS2168
V82M	A8MXD5	1	3.217	2.671	0.24	0.001	0.001	0	1	2.553	0.167	VS2168
G91A	A8MXD5	0	3.842	2.737	0.86	0	0	0	1	1.339	0.132	VS2168
G91C	A8MXD5	-3	3.842	2.737	0.21	0	0.001	0	1	8.772	?	VS2168
G91S	A8MXD5	0	3.842	2.737	0.82	0.002	0.01	0	1	8.386	?	VS2168
V109I	A8MXD5	3	4.539	0.803	0.12	0.016	0.005	1	1	12.58	?	VS2168
V126L	A8MXD5	1	4.234	2.158	0.33	0.005	0.007	0	0.988	6.689	0.19	VS2168
Q129R	A8MXD5	1	4.975	2.054	0.27	0.652	0.112	1	0.957	11.04	0.195	VS2168
S131P	A8MXD5	-1	4.071	1.941	0.21	0	0	1	0.915	7.492	0.22	VS2168
T132A	A8MXD5	0	4.712	2.371	0.76	0	0	0	1	0.014	0.134	VS2168
V139I	A8MXD5	3	3.234	1.141	0.3	0	0.003	1	0.995	4.744	?	VS2168
V168I	A8MXD5	3	4.638	0.324	0.19	0.993	0.637	1	1	19.64	?	VS2168
E180D	A8MXD5	2	3.04	0.994	0.33	0.001	0.005	0	0.505	8.326	0.11	VS2168
A195T	A8MXD5	0	4.155	1.887	0.65	0.684	0.138	1	0.978	10.69	?	VS2168
A195V	A8MXD5	0	4.155	1.887	0.37	0.003	0.007	1	0.986	12.07	?	VS2168
H206N	A8MXD5	1	6.175	0.559	0.22	0.003	0.007	1	1	11.27	?	VS2168
I226L	A8MXD5	2	0.506	0.862	1	0	0	1	0.563	6.172	0.085	VS2168
H235Q	A8MXD5	0	6.028	1.636	0.45	0.01	0.004	1	0.998	5.1	?	VS2168
S241T	A8MXD5	1	4.054	1.835	1	0	0.001	1	0.602	7.606	0.106	VS2168
V252M	A8MXD5	1	3.251	2.204	0.13	0.001	0.001	0	0.991	3.027	0.119	VS2168
M260G	A8MXD5	-3	1.114	1.049	?	?	?	?	?	?	?	VS2168
M260V	A8MXD5	1	1.114	1.049	1	0	0	0	1	5.8	0.068	VS2168
N287S	A8MXD5	1	2.964	1.778	0.74	0	0	1	0.756	3.847	0.089	VS2168
A289T	A8MXD5	0	4.542	2.447	0.35	0	0	0	1	13.22	0.066	VS2168
A289V	A8MXD5	0	4.542	2.447	0.29	0	0	0	1	11.08	0.086	VS2168
G290R	A8MXD5	-2	3.842	2.464	0.1	0	0	0	1	14.9	0.125	VS2168
Q5K	B1AK53	1	4.267	2.216	0.39	0	0	1	0.895	2.843	0.073	VS2168
R32H	B1AK53	0	4.672	1.858	0.13	1	0.984	1	1	18.3	?	VS2168
L61F	B1AK53	0	4.753	1.368	0.01	0.032	0.042	0	0.941	11.37	0.207	VS2168
S78A	B1AK53	1	0.437	1.115	1	0	0	1	1	4.073	0.092	VS2168
H82Q	B1AK53	0	5.04	2.145	0.04	0.007	0.012	1	1	16.21	?	VS2168
T132A	B1AK53	0	4.704	2.514	0.46	0.002	0.009	0	1	8.363	0.241	VS2168
M137T	B1AK53	-1	4.154	0.976	0.67	0	0	1	1	1.849	0.114	VS2168
E159G	B1AK53	-2	2.661	1.695	0.51	0	0	0	1	7.698	0.098	VS2168
H204L	B1AK53	-3	4.805	2.488	0.23	0.222	0.091	1	1	13.62	?	VS2168
W224C	B1AK53	-2	8.233	0.664	0	0.996	0.907	1	1	24	?	VS2168
L225V	B1AK53	1	5.001	0.802	0	0.304	0.159	1	1	20.3	?	VS2168
D340G	B1AK53	-1	6.082	0.288	0.25	1	0.998	1	1	19.52	?	VS2168
P350L	B1AK53	-3	4.723	0.667	0.92	0.056	0.011	1	1	5.735	?	VS2168
P396A	B1AK53	-1	4.104	2.789	0.87	0.024	0.008	0	1	0.018	0.135	VS2168
C397R	B1AK53	-3	3.429	2.994	0.64	0	0	0	1	0.01	0.028	VS2168
G398E	B1AK53	-2	4.95	1.909	?	0.002	0.006	1	1	10.03	0.069	VS2168
S400L	B1AK53	-2	3.335	2.446	?	?	?	?	?	?	?	VS2168
A402T	B1AK53	0	3.596	2.269	0.61	0.044	0.004	0	1	13.1	0.041	VS2168
I407T	B1AK53	-1	6.007	1.695	0.11	0.058	0.021	1	1	15.43	?	VS2168
M411V	B1AK53	1	7.144	0.85	0.04	0.994	0.977	1	1	20.9	?	VS2168
L418P	B1AK53	-3	3.632	2.839	0.17	0	0	1	0.892	9.631	0.242	VS2168
R422Q	B1AK53	1	4.311	3.09	0.37	0.001	0.001	0	1	8.227	0.114	VS2168
T424M	B1AK53	-1	2.545	2.509	0.03	0.009	0.003	0	0.998	3.897	0.273	VS2168
P443R	B1AK53	-2	4.772	1	0.01	1	0.999	1	1	15.02	?	VS2168
P451S	B1AK53	-1	4.608	1.275	0.04	1	0.998	1	1	16.89	0.184	VS2168
P460S	B1AK53	-1	4.84	0.561	0.21	1	0.998	1	1	15.14	0.258	VS2168
E481Q	B1AK53	2	4.881	1.56	0.03	0.094	0.035	1	1	11.06	?	VS2168
L489P	B1AK53	-3	4.212	1.85	0.08	0	0.002	1	1	4.02	0.132	VS2168
S504G	B1AK53	0	2.065	2.771	0.66	0	0	0	0.997	2.805	0.056	VS2168
L523M	B1AK53	2	4.99	0.914	0.1	0.983	0.863	1	1	19.66	0.192	VS2168
R546C	B1AK53	-3	2.545	0.914	0.07	0	0	0	0.007	7.956	0.039	VS2168
Q547P	B1AK53	-1	3.075	0.932	0.13	0	0	1	1	11.37	?	VS2168
A549T	B1AK53	0	2.429	0.797	0.16	0.804	0.116	1	1	14.94	0.045	VS2168
R550P	B1AK53	-2	-2.362	0.837	0.65	0	0	0	0.999	7.999	0.092	VS2168
G552C	B1AK53	-3	1.787	0.776	0.07	0.87	0.466	0	1	11.15	0.041	VS2168
G552S	B1AK53	0	1.787	0.776	0.35	0.001	0.002	0	1	7.772	0.102	VS2168
R555P	B1AK53	-2	0.96	1.159	0.17	0.229	0.048	1	1	8.448	0.114	VS2168
A560V	B1AK53	0	1.581	0.968	0.52	0.001	0.002	0	1	7.116	0.085	VS2168
A587V	B1AK53	0	3.982	2.63	0.91	0.72	0.078	0	1	12.03	0.148	VS2168
P613L	B1AK53	-3	4.672	1.025	0.12	1	0.996	1	0.994	13.59	0.143	VS2168
S623G	B1AK53	0	1.065	2.541	1	0	0	0	0.995	0.921	0.04	VS2168
I681S	B1AK53	-2	0.864	1.354	1	0	0	0	0.993	5.163	0.045	VS2168
P693A	B1AK53	-1	4.541	1.634	0.23	0.952	0.524	0	1	8.519	0.134	VS2168
R703Q	B1AK53	1	4.778	2.325	0.19	0.992	0.598	0	0.993	14.49	?	VS2168
L715M	B1AK53	2	4.115	2.187	0.12	0.984	0.819	0	1	12.46	0.239	VS2168
S719N	B1AK53	1	4.206	2.298	0.22	0.033	0.032	0	0.996	9.222	0.111	VS2168
V723E	B1AK53	-2	3.151	2.338	0.19	0.001	0.003	0	1	6.014	0.133	VS2168
H743Q	B1AK53	0	6.188	1.571	0.36	0.98	0.68	1	0.858	13.77	?	VS2168
V759A	B1AK53	0	6.14	0.658	0	1	0.996	1	1	24.1	?	VS2168
M762L	B1AK53	2	3.315	0.843	1	0	0	0	0.997	7.153	0.068	VS2168
Q772H	B1AK53	0	5.405	1.762	0.19	0.998	0.929	0	0.937	15.74	0.229	VS2168
L817V	B1AK53	1	2.646	2.674	0.29	0.011	0.01	0	0.999	9.332	0.228	VS2168
A58V	B2RXF5	0	3.258	1.723	0.52	0.865	0.148	0	0.865	17.19	?	VS2168
G68C	B2RXF5	-3	3.325	1.332	0.11	0.999	0.963	0	0.857	10.78	?	VS2168
E120K	B2RXF5	1	3.705	2.352	0.9	0.001	0.008	1	0.736	7.771	?	VS2168
D126N	B2RXF5	1	2.781	2.893	0.33	0.024	0.01	0	1	2.735	0.138	VS2168
A131D	B2RXF5	-2	3.076	2.876	0.58	0.001	0.001	0	1	6.892	0.165	VS2168
P136G	B2RXF5	-2	3.242	2.583	?	?	?	?	?	?	0.129	VS2168
P136S	B2RXF5	-1	3.242	2.583	0.73	0	0.001	0	1	0.006	?	VS2168
A137G	B2RXF5	0	2.076	3.281	0.72	0	0	0	1	0.017	0.073	VS2168
P140L	B2RXF5	-3	3.294	2.684	0.45	0.273	0.017	0	1	0.779	0.158	VS2168
P142H	B2RXF5	-2	3.215	2.644	0.18	0.806	0.249	0	1	3.949	0.128	VS2168
R155P	B2RXF5	-2	2.142	2.521	0.33	0	0	0	1	0.676	0.129	VS2168
A157G	B2RXF5	0	3.463	2.254	0.46	0.003	0.005	0	1	2.358	?	VS2168
P161R	B2RXF5	-2	2.657	3.11	0.29	0	0.001	0	1	2.19	0.093	VS2168
F162V	B2RXF5	-1	0.918	2.416	0.28	0	0	0	1	0.279	0.045	VS2168
V180D	B2RXF5	-3	3.485	2.379	0.62	0.04	0.01	0	1	5.536	?	VS2168
A187V	B2RXF5	0	4.922	0.954	0.49	0.578	0.234	1	0.932	13.08	0.162	VS2168
S194P	B2RXF5	-1	2.683	1.404	0.41	0	0	0	0.999	0.006	0.169	VS2168
V206I	B2RXF5	3	4.6	2.544	0.42	0	0	0	1	1.988	0.051	VS2168
Q208L	B2RXF5	-2	4.088	2.101	0.45	0.118	0.025	0	0.942	5.378	0.093	VS2168
L211F	B2RXF5	0	1.85	2.656	0.21	0.001	0.001	0	1	3.076	0.041	VS2168
S213I	B2RXF5	-2	2.683	1.965	0.18	0.265	0.198	1	0.973	11.95	0.232	VS2168
Q214H	B2RXF5	0	2.865	2.051	0.13	0	0	0	1	2.116	0.102	VS2168
Q214L	B2RXF5	-2	2.865	2.051	0.32	0.001	0.003	0	1	2.53	0.173	VS2168
R215L	B2RXF5	-2	1.405	2.642	?	?	?	?	?	?	?	VS2168
R215M	B2RXF5	-1	1.405	2.642	0.1	0	0	0	1	3.241	0.112	VS2168
R215V	B2RXF5	-3	1.405	2.642	?	?	?	?	?	?	0.137	VS2168
G218W	B2RXF5	-2	4.976	1.3	0.03	0.992	0.869	0	0.926	10.52	0.225	VS2168
V223L	B2RXF5	1	5.424	0.343	0.65	0.164	0.059	1	0.909	11.04	0.113	VS2168
S236N	B2RXF5	1	2.111	1.501	0.5	0	0	0	1	7.532	0.196	VS2168
S239C	B2RXF5	-1	2.349	2.264	0.09	0.553	0.135	0	1	5.695	0.174	VS2168
P242T	B2RXF5	-1	4.754	2.023	0.6	0.028	0.01	0	1	0.769	0.13	VS2168
P249R	B2RXF5	-2	3.072	1.987	0.51	0.718	0.218	0	1	0.016	0.137	VS2168
P250A	B2RXF5	-1	1.487	2.23	0.88	0.002	0.003	0	1	0.048	0.074	VS2168
L257P	B2RXF5	-3	4.078	2.171	0.33	0.856	0.507	0	0.803	3.213	0.208	VS2168
L266V	B2RXF5	1	-0.566	2.716	0.52	0	0	0	1	0.009	0.031	VS2168
S267N	B2RXF5	1	2.073	2.694	0.37	0.04	0.01	0	1	0.156	0.154	VS2168
G268R	B2RXF5	-2	2.85	2.599	0.55	0.007	0.001	0	1	0.7	?	VS2168
G270S	B2RXF5	0	3.796	2.689	0.58	0.043	0.053	0	1	3.609	0.112	VS2168
S271R	B2RXF5	-1	3.165	2.511	0.52	0	0.001	0	1	3.213	0.148	VS2168
R272Q	B2RXF5	1	4.239	2.823	0.59	0.001	0	0	1	1.767	0.096	VS2168
G277D	B2RXF5	-1	0.663	1.87	0.75	0	0	0	1	0.004	0.055	VS2168
G277H	B2RXF5	-2	0.663	1.87	?	?	?	?	?	?	?	VS2168
A278V	B2RXF5	0	2.282	2.186	0.29	0.421	0.086	0	1	1.251	?	VS2168
R280Q	B2RXF5	1	1.82	2.24	0.6	0.967	0.289	0	1	5.495	0.134	VS2168
L281V	B2RXF5	1	2.872	2.252	0.42	0	0	0	1	0.153	0.038	VS2168
D285E	B2RXF5	2	2.533	2.623	1	0.001	0.001	0	1	0.001	0.065	VS2168
L287V	B2RXF5	1	4.618	0.709	0.44	0.02	0.004	0	0.999	10.81	?	VS2168
G290R	B2RXF5	-2	2.663	2.357	0.02	0	0.001	0	1	2.386	0.099	VS2168
S300G	B2RXF5	0	4.165	1.899	0.86	0.005	0.011	0	0.788	0.408	?	VS2168
D330E	B2RXF5	2	5.206	1.195	0.61	0.004	0.005	0	0.995	0.077	0.183	VS2168
V332A	B2RXF5	0	0.163	2.156	1	0	0	0	1	0.017	0.109	VS2168
R393Q	B2RXF5	1	3.585	1.424	0.44	0.982	0.656	0	0.993	15.72	?	VS2168
E396D	B2RXF5	2	5.264	0.815	1	0.995	0.932	0	0.82	7.392	?	VS2168
V409I	B2RXF5	3	3.728	1.418	0.8	0.2	0.01	0	0.807	8.104	?	VS2168
T2S	B7U540	1	3.21	1.441	0	0.001	0.002	1	0.981	16.65	?	VS2168
A3S	B7U540	1	2.664	1.774	0.93	0	0.002	0	0.984	1.162	?	VS2168
A4T	B7U540	0	3.064	2.181	0.67	0	0.002	1	0.87	11.82	?	VS2168
S5G	B7U540	0	3	2.191	1	0	0	1	0.919	0.17	?	VS2168
A7T	B7U540	0	3.664	2.699	0.88	0.002	0.007	0	0.553	5.303	?	VS2168
S14L	B7U540	-2	5.102	0.696	0.13	1	0.999	1	1	23.4	?	VS2168
L15S	B7U540	-2	-1.056	1.509	?	?	?	?	?	?	?	VS2168
E17N	B7U540	0	4.992	0.604	?	?	?	?	?	?	?	VS2168
H21R	B7U540	0	4.032	1.837	0.62	0	0.001	0	0.961	2.915	?	VS2168
T24I	B7U540	-1	5.308	1.433	0.08	0.908	0.776	1	1	20.9	?	VS2168
S26A	B7U540	1	2.706	2.343	1	0	0.002	0	0.921	1.839	?	VS2168
K35R	B7U540	2	5.852	0.984	0.95	0.203	0.081	1	1	14.18	?	VS2168
R39Q	B7U540	1	5.371	0.624	0.14	0.589	0.232	1	1	22.8	?	VS2168
R40C	B7U540	-3	4.782	1.602	0	0.999	0.93	1	1	17.46	?	VS2168
R40H	B7U540	0	4.782	1.602	0.03	0.048	0.035	1	1	17.23	?	VS2168
C42G	B7U540	-3	5.98	2.125	0.56	0.066	0.103	1	1	9.015	?	VS2168
F46V	B7U540	-1	5.59	0.031	0.21	0.997	0.975	1	1	21.3	?	VS2168
Q52L	B7U540	-2	5.835	1.08	0.17	0.565	0.52	1	1	20.5	?	VS2168
A56E	B7U540	-1	-2.565	2.002	?	?	?	?	?	?	?	VS2168
A58T	B7U540	0	4.21	1.808	0.25	0.006	0.021	1	0.878	11.62	?	VS2168
N59D	B7U540	1	6.174	0.33	0	0.986	0.946	1	1	23.7	?	VS2168
S64P	B7U540	-1	4.364	1.428	0.18	0.003	0.012	1	0.984	12.54	?	VS2168
T73I	B7U540	-1	5.763	0.014	0	1	0.999	1	1	23.4	?	VS2168
R79C	B7U540	-3	5.482	0.031	0	1	0.992	1	1	24.8	?	VS2168
V100I	B7U540	3	2.111	2.075	?	?	?	?	?	?	?	VS2168
A108V	B7U540	0	2.894	2.171	0.59	0	0.002	0	0.999	0.878	?	VS2168
G117N	B7U540	0	3.942	2.117	?	?	?	?	?	?	?	VS2168
G117S	B7U540	0	3.942	2.117	0.56	0.001	0.007	0	1	7.359	?	VS2168
H118R	B7U540	0	1.375	2.777	?	?	?	?	?	?	?	VS2168
G119D	B7U540	-1	3.058	3.216	0.42	0	0.002	0	0.95	7.607	?	VS2168
M125L	B7U540	2	4.645	1.826	0.64	0	0.001	0	0.998	6.942	?	VS2168
E139Q	B7U540	2	5.155	0.327	0	1	1	1	1	25.2	?	VS2168
R149H	B7U540	0	5.482	0.031	0	1	1	1	1	29.4	?	VS2168
T152R	B7U540	-1	5.763	0.031	0	1	1	1	1	24.2	?	VS2168
C155R	B7U540	-3	6.743	0.023	0	0.992	0.897	1	1	19.87	?	VS2168
L156P	B7U540	-3	-1.864	0.128	?	?	?	?	?	?	?	VS2168
A164V	B7U540	0	2.911	1.633	0.86	0	0.002	1	0.848	8.239	?	VS2168
D173G	B7U540	-1	5.658	0.098	0.01	1	1	1	1	21.4	?	VS2168
G178S	B7U540	0	5.513	0.031	0	1	1	1	1	28	?	VS2168
Q192H	B7U540	0	5.565	1.093	0.03	0.004	0.009	1	0.998	11.91	?	VS2168
S197D	B7U540	0	5.277	0.014	?	?	?	?	?	?	?	VS2168
Y243H	B7U540	2	6.433	0.5	0.06	0.564	0.475	1	1	20.9	?	VS2168
I249V	B7U540	3	4.754	1.624	0.56	0.001	0.001	0	0.003	6.561	?	VS2168
A318G	B7U540	0	5.252	0.725	0.27	0.002	0.026	1	1	16.08	?	VS2168
S343A	B7U540	1	5.147	0.58	0.15	0	0.009	1	1	13	?	VS2168
D361E	B7U540	2	5.232	0.967	1	0	0.002	1	0.998	0.11	?	VS2168
S371G	B7U540	0	4.221	2.142	0.4	0.001	0.019	1	0.957	10.42	?	VS2168
S371T	B7U540	1	4.221	2.142	0.55	0.006	0.053	1	0.93	9.597	?	VS2168
A372T	B7U540	0	4.293	1.971	0.6	0.001	0.011	1	0.85	8.196	?	VS2168
N373S	B7U540	1	5.739	1.184	1	0.002	0.03	1	0.997	6.921	?	VS2168
R386H	B7U540	0	4.074	2.191	0.15	0.051	0.006	1	0.996	13.24	?	VS2168
D387E	B7U540	2	3.92	1.057	1	0.013	0.003	0	0.968	0.049	?	VS2168
D390E	B7U540	2	4.102	2.595	0.9	0	0.001	1	0.747	2.179	?	VS2168
E391A	B7U540	-1	4.4	1.555	0.05	0.126	0.08	1	1	12.32	?	VS2168
E391D	B7U540	2	4.4	1.555	0.4	0.001	0.004	1	1	12.19	?	VS2168
G394D	B7U540	-1	3.951	2.976	?	?	?	?	?	?	?	VS2168
G394E	B7U540	-2	3.951	2.976	1	0	0.001	0	1	5.552	?	VS2168
D395G	B7U540	-1	3.192	2.176	0.42	0	0	1	1	6.038	?	VS2168
D397E	B7U540	2	1.986	1.556	1	0.001	0.003	0	1	0.006	?	VS2168
G398S	B7U540	0	3.009	2.818	1	0	0.001	0	1	0.01	?	VS2168
R399C	B7U540	-3	2.011	2.593	?	?	?	?	?	?	?	VS2168
R399G	B7U540	-2	2.011	2.593	0.46	0.444	0.114	0	1	0.032	?	VS2168
S400D	B7U540	0	1.74	2.091	?	?	?	?	?	?	?	VS2168
S400E	B7U540	0	1.74	2.091	?	?	?	?	?	?	?	VS2168
S400Q	B7U540	0	1.74	2.091	?	?	?	?	?	?	?	VS2168
R401A	B7U540	-1	2.426	2.731	?	?	?	?	?	?	?	VS2168
R401D	B7U540	-2	2.426	2.731	?	?	?	?	?	?	?	VS2168
R401Q	B7U540	1	2.426	2.731	0.58	0.089	0.023	0	1	1.849	?	VS2168
D402E	B7U540	2	2.608	2.939	0.91	0.004	0.009	0	1	2.049	?	VS2168
D402G	B7U540	-1	2.608	2.939	0.4	0.001	0.002	0	1	5.054	?	VS2168
D402N	B7U540	1	2.608	2.939	0.47	0.311	0.251	0	0.999	8.317	?	VS2168
G403P	B7U540	-2	4.127	2.673	?	?	?	?	?	?	?	VS2168
L404A	B7U540	-1	3.019	2.81	?	?	?	?	?	?	?	VS2168
L404C	B7U540	-1	3.019	2.81	?	?	?	?	?	?	?	VS2168
L404R	B7U540	-2	3.019	2.81	0.14	0.907	0.303	0	0.987	12.27	?	VS2168
S405D	B7U540	0	2.543	2.446	?	?	?	?	?	?	?	VS2168
A408P	B7U540	-1	2.293	3.463	0.3	0	0	0	0.99	9.539	?	VS2168
L415P	B7U540	-3	3.031	1.21	0.17	0.833	0.451	1	1	13.51	?	VS2168
A417P	B7U540	-1	3.401	1.957	0.04	0.952	0.556	1	1	17.64	?	VS2168
G418A	B7U540	0	2.164	0.836	1	0	0	0	1	0	?	VS2168
G418S	B7U540	0	2.164	0.836	0.77	0	0	0	1	0.226	?	VS2168
G419S	B7U540	0	2.331	1.365	0.89	0.002	0.001	0	1	0.005	?	VS2168
G420S	B7U540	0	3.516	2.414	?	?	?	?	?	?	?	VS2168
V421A	B7U540	0	3.704	2.59	0.81	0	0	0	1	0.059	?	VS2168
V421G	B7U540	-3	3.704	2.59	0.27	0	0	0	1	3.937	?	VS2168
P426S	B7U540	-1	5.321	1.565	0.85	0	0.002	1	0.808	0.829	?	VS2168
G430E	B7U540	-2	-0.28	0.64	?	?	?	?	?	?	?	VS2168
A2P	C9JR72	-1	1.462	3.145	1	0	0	0	1	11.76	0.007	VS2168
Q6E	C9JR72	2	0.807	2.825	0.59	0	0	0	1	0.024	0.019	VS2168
L8P	C9JR72	-3	-0.38	3.359	0.08	0	0	0	1	5.886	0.02	VS2168
D21E	C9JR72	2	3.671	1.971	0.09	0.006	0.017	0	1	0.082	0.025	VS2168
V26I	C9JR72	3	3.843	2.108	?	?	?	?	?	?	0.068	VS2168
T43A	C9JR72	0	0.738	2.193	0.66	0	0.001	0	1	0.019	0.011	VS2168
A60V	C9JR72	0	1.858	2.58	0.29	0.001	0.003	0	1	1.84	0.007	VS2168
D68E	C9JR72	2	0.863	1.68	0.48	0	0	0	1	0.025	0.002	VS2168
T102R	C9JR72	-1	2.939	2.188	0.61	0	0.002	0	0.994	0.022	?	VS2168
D104E	C9JR72	2	4.611	1.673	0.65	0.002	0.017	0	0.716	7.197	0.021	VS2168
C130R	C9JR72	-3	2.799	1.137	0.68	0	0	1	0.995	0.009	0.072	VS2168
R134C	C9JR72	-3	2.438	3.277	0.05	0.767	0.118	0	1	1.41	0.048	VS2168
A147S	C9JR72	1	3.121	2.728	0.73	0	0	0	1	0.006	0.084	VS2168
A158V	C9JR72	0	-0.786	1.481	0.29	0	0	0	0.999	0.018	0.03	VS2168
A192S	C9JR72	1	2.343	3.155	0.74	0.006	0.002	0	0.79	0.854	0.097	VS2168
E196D	C9JR72	2	3.349	2.786	0.74	0.031	0.015	0	1	0.008	0.012	VS2168
G208D	C9JR72	-1	2.86	1.379	0.84	0.001	0.007	0	0.675	0.016	0.101	VS2168
H239R	C9JR72	0	1.006	1.904	0.37	0	0.001	0	1	3.409	0.011	VS2168
F267L	C9JR72	0	3.933	2.017	0.02	0.858	0.366	0	0.999	12.53	0.022	VS2168
I272V	C9JR72	3	2.781	1.879	0.14	0	0.001	0	1	0.008	0.011	VS2168
A281V	C9JR72	0	3.374	2.269	0.25	0.004	0.007	0	1	10.07	0.051	VS2168
A282R	C9JR72	-1	1.858	2.746	?	?	?	?	?	?	0.067	VS2168
V325A	C9JR72	0	1.823	2.6	0.08	0	0	0	1	3.187	0.017	VS2168
E335D	C9JR72	2	3.802	1.953	0.23	0.001	0.001	0	0.999	0.564	0.013	VS2168
P445A	C9JR72	-1	3.087	2.846	0.56	0	0	0	1	3.385	0.032	VS2168
T452A	C9JR72	0	2.354	2.944	1	0	0	0	1	2.798	0.003	VS2168
A456P	C9JR72	-1	-0.979	2.296	1	0	0	0	1	2.077	0.003	VS2168
A2M	O00116	-1	2.366	0.904	?	?	?	?	?	?	0.076	VS2168
E3A	O00116	-1	2.192	1.007	0	0.002	0.003	0	0.999	13.19	0.101	VS2168
A4E	O00116	-1	2.256	0.971	0	0.024	0.004	0	0.996	16.81	0.075	VS2168
A5V	O00116	0	2.008	1.02	0	0.001	0.001	0	1	15.56	0.07	VS2168
A8G	O00116	0	2.075	1.117	0.43	0.487	0.127	0	0.986	17.84	0.084	VS2168
T11A	O00116	0	2.144	1.443	0.71	0	0	0	1	11.52	0.059	VS2168
T11K	O00116	-1	2.144	1.443	?	?	?	?	?	?	0.055	VS2168
T11M	O00116	-1	2.144	1.443	?	?	?	?	?	?	0.093	VS2168
T11S	O00116	1	2.144	1.443	0.69	0.001	0.005	0	1	11.87	0.096	VS2168
G12A	O00116	0	1.434	1.358	0.75	0	0	0	1	2.079	0.086	VS2168
G12S	O00116	0	1.434	1.358	0.6	0	0	0	1	0.012	0.115	VS2168
L13A	O00116	-1	-2.287	1.404	?	?	?	?	?	?	0.015	VS2168
L13S	O00116	-2	-2.287	1.404	0.87	0	0	0	1	7.562	0.025	VS2168
G16S	O00116	0	0.245	0.961	0.37	0.98	0.855	0	1	7.466	0.129	VS2168
A17F	O00116	-2	1.256	1.332	?	?	?	?	?	?	0.171	VS2168
A17S	O00116	1	1.256	1.332	0.68	0.001	0.002	0	0.959	13.61	0.054	VS2168
S18G	O00116	0	-0.556	1.611	0.26	0	0	0	0.999	7.961	0.044	VS2168
Y19A	O00116	-2	0.176	1.789	?	?	?	?	?	?	0.025	VS2168
Y19S	O00116	-2	0.176	1.789	1	0	0	0	1	8.595	0.038	VS2168
G20A	O00116	0	0.849	1.863	0.19	0.018	0.01	0	1	0.023	0.101	VS2168
G20R	O00116	-2	0.849	1.863	0.02	0.63	0.119	0	1	0.235	?	VS2168
S21A	O00116	1	1.791	1.964	0.79	0	0	0	1	0.014	0.018	VS2168
A22D	O00116	-2	1.053	2.171	?	?	?	?	?	?	0.04	VS2168
A22G	O00116	0	1.053	2.171	0.19	0.034	0.017	0	1	7.469	0.039	VS2168
A22R	O00116	-1	1.053	2.171	?	?	?	?	?	?	0.135	VS2168
A22S	O00116	1	1.053	2.171	0.74	0.018	0.017	0	1	9.204	0.032	VS2168
A23R	O00116	-1	1.218	2.351	?	?	?	?	?	?	0.073	VS2168
A23S	O00116	1	1.218	2.351	1	0.001	0.001	0	1	7.886	0.033	VS2168
D24A	O00116	-2	1.568	2.524	0.04	0.005	0.008	0	1	9.777	0.05	VS2168
D24L	O00116	-4	1.568	2.524	?	?	?	?	?	?	0.098	VS2168
R25A	O00116	-1	1.218	2.453	?	?	?	?	?	?	0.053	VS2168
R25S	O00116	-1	1.218	2.453	?	?	?	?	?	?	0.128	VS2168
R25V	O00116	-3	1.218	2.453	?	?	?	?	?	?	0.11	VS2168
D26A	O00116	-2	2.702	2.666	0.03	0.002	0.008	0	1	9.702	0.113	VS2168
R27P	O00116	-2	2.384	2.601	0.02	0.841	0.453	0	1	8.448	0.154	VS2168
R27S	O00116	-1	2.384	2.601	?	?	?	?	?	?	0.122	VS2168
D28A	O00116	-2	2.702	2.705	0.03	0	0	0	1	5.964	0.106	VS2168
D28H	O00116	-1	2.702	2.705	0.09	0.044	0.022	0	1	5.076	0.051	VS2168
P29R	O00116	-2	2.234	2.973	0.47	0	0	0	1	4.784	0.064	VS2168
D30E	O00116	2	2.646	3.289	0.05	0	0	0	1	14.03	0.081	VS2168
P31R	O00116	-2	2.177	3.353	0.72	0	0	0	1	12.45	0.058	VS2168
A34H	O00116	-2	3.312	3.047	?	?	?	?	?	?	?	VS2168
A34P	O00116	-1	3.312	3.047	0.06	0.894	0.402	0	0.73	15.67	0.123	VS2168
G35T	O00116	-2	2.186	3.36	?	?	?	?	?	?	?	VS2168
V40I	O00116	3	3.631	2.906	0.49	0.001	0.002	0	0.949	14.54	0.176	VS2168
P49R	O00116	-2	3.276	2.365	0.32	0.047	0.011	0	0.866	14.9	0.215	VS2168
P49T	O00116	-1	3.276	2.365	0.15	0.02	0.007	0	0.716	13.6	0.237	VS2168
R50Q	O00116	1	1.344	2.688	0.7	0.002	0	0	0.999	16.08	0.142	VS2168
L53V	O00116	1	2.017	2.172	0.83	0	0.001	0	0.989	14.35	0.126	VS2168
E57D	O00116	2	2.578	1.918	0.39	0.063	0.026	0	0.52	16.37	0.155	VS2168
A63T	O00116	0	2.348	0.994	0.24	0.993	0.956	0	0.659	18.96	0.158	VS2168
A64P	O00116	-1	2.435	0.948	0.2	0	0	0	0.977	17.16	?	VS2168
S65A	O00116	1	2.113	1.252	0.55	0	0	0	0.979	18.23	0.073	VS2168
A66T	O00116	0	2.366	1.22	0.15	0.001	0.002	0	0.97	19.04	0.194	VS2168
A67G	O00116	0	2.578	1.06	0.28	0	0	0	0.923	14.58	0.164	VS2168
A67T	O00116	0	2.578	1.06	0.5	0.001	0	0	0.893	18.33	?	VS2168
T68A	O00116	0	2.648	1.454	1	0	0	0	1	16.03	0.131	VS2168
P75L	O00116	-3	3.573	3.199	0.41	0.001	0.001	1	1	11.53	?	VS2168
A77S	O00116	1	2.578	3.549	0.75	0.005	0.002	0	0.972	15.9	?	VS2168
T82I	O00116	-1	3.45	3.072	0.41	0.026	0.005	0	0.832	14.94	0.122	VS2168
I104F	O00116	0	3.257	3.122	0.75	0	0.001	0	0.55	15.14	0.121	VS2168
I111V	O00116	3	3.474	2.183	1	0	0.001	0	0.999	2.442	0.094	VS2168
M123L	O00116	2	5.412	2.852	0.39	0	0	1	1	3.317	0.169	VS2168
G124I	O00116	-4	0.555	3.218	?	?	?	?	?	?	0.111	VS2168
G124S	O00116	0	0.555	3.218	0.71	0	0	1	0.987	7.265	0.166	VS2168
G124T	O00116	-2	0.555	3.218	?	?	?	?	?	?	?	VS2168
G124V	O00116	-3	0.555	3.218	0.3	0	0	0	1	10.44	0.101	VS2168
T127S	O00116	1	3.97	2.959	0.81	0	0.002	1	1	6.63	0.098	VS2168
K129R	O00116	2	4.06	2.251	0.64	0	0.001	1	1	5.424	0.084	VS2168
E130D	O00116	2	3.571	2.26	0.96	0	0.001	1	1	1.013	0.136	VS2168
T135I	O00116	-1	4.78	2.104	0.27	0.004	0.007	1	1	11.94	?	VS2168
V138A	O00116	0	3.909	1.962	0.36	0	0.003	1	1	11.7	0.159	VS2168
N139S	O00116	1	3.54	2.651	0.76	0	0.001	1	0.915	6.652	0.118	VS2168
V140L	O00116	1	2.286	2.025	1	0	0.001	1	1	2.881	0.08	VS2168
T155I	O00116	-1	3.104	2.711	0.69	0	0	1	1	10.32	0.18	VS2168
V159I	O00116	3	2.27	1.999	0.72	0	0.001	1	1	4.975	0.068	VS2168
N161S	O00116	1	5.333	1.342	0.47	0.011	0.009	1	1	13.05	?	VS2168
H166R	O00116	0	4.045	2.882	0.49	0	0	1	1	9.769	?	VS2168
D167E	O00116	2	4.442	2.404	1	0	0.001	1	1	2.368	0.104	VS2168
E170G	O00116	-2	3.211	3.05	0.43	0	0.002	1	1	10.95	0.126	VS2168
M201I	O00116	1	5.205	3.052	0.18	0	0	1	1	13.75	0.169	VS2168
E203Q	O00116	2	2.321	3.364	0.66	0.001	0.002	1	1	7.616	0.119	VS2168
G238S	O00116	0	4.561	0.076	?	?	?	?	?	?	0.956	VS2168
T239P	O00116	-1	5.322	0.076	0	1	0.999	1	1	25	?	VS2168
S240K	O00116	0	4.546	0.881	?	?	?	?	?	?	0.795	VS2168
S240N	O00116	1	4.546	0.881	0.49	0.181	0.163	1	1	16.1	?	VS2168
V241G	O00116	-3	4.771	0.076	0	1	1	1	1	23.7	?	VS2168
S242R	O00116	-1	4.512	0.883	?	?	?	?	?	?	?	VS2168
Y243C	O00116	-2	3.984	2.18	0.07	0.837	0.205	1	1	12.73	?	VS2168
Y243F	O00116	3	3.984	2.18	0.27	0.089	0.034	1	1	9.004	0.161	VS2168
G244T	O00116	-2	2.667	1.195	?	?	?	?	?	?	0.81	VS2168
L245F	O00116	0	4.003	1.716	?	?	?	?	?	?	?	VS2168
A249E	O00116	-1	3.247	2.841	1	0	0.002	1	0.98	2.379	0.114	VS2168
T252K	O00116	-1	3.729	2.733	0.93	0	0.002	1	1	3.766	0.197	VS2168
S261T	O00116	1	4.826	0.82	0.42	0.065	0.124	1	1	14.47	?	VS2168
Q262L	O00116	-2	5.77	0.715	0.14	0.536	0.306	1	1	17.85	?	VS2168
M263Q	O00116	0	6.547	0.153	?	?	?	?	?	?	0.891	VS2168
V269I	O00116	3	3.02	1.618	1	0.006	0.028	1	1	6.598	0.172	VS2168
Q290R	O00116	1	4.924	2.468	0.42	0.022	0.021	1	1	11.44	?	VS2168
V384I	O00116	3	3.04	1.96	0.42	0	0.008	1	1	12.15	0.058	VS2168
K424E	O00116	1	1.719	2.482	1	0	0	0	0.998	5.391	0.062	VS2168
K424Q	O00116	1	1.719	2.482	0.43	0	0.001	0	0.998	11.2	0.076	VS2168
Q427H	O00116	0	5.483	1.869	0.18	0.169	0.209	1	1	12.99	0.165	VS2168
S464A	O00116	1	2.927	1.504	?	?	?	?	?	?	0.229	VS2168
A496V	O00116	0	4.838	0.78	0.25	0.988	0.893	1	1	23.7	?	VS2168
A518G	O00116	0	2.218	1.061	0.76	0.001	0.004	1	1	7.232	?	VS2168
Y521F	O00116	3	5.734	1.196	0.48	0.005	0.026	1	1	13.84	0.142	VS2168
V523I	O00116	3	4.458	1.216	0.9	0.008	0.013	1	1	5.968	0.183	VS2168
R542K	O00116	2	4.658	1.288	0.21	0.333	0.241	1	1	17.75	?	VS2168
K555R	O00116	2	4.084	2.219	1	0	0.001	1	1	3.879	0.209	VS2168
F562L	O00116	0	4.154	1.725	1	0	0.004	1	1	3.889	?	VS2168
N649H	O00116	1	4.445	2.7	0.15	0.011	0.014	1	0.982	10.56	?	VS2168
R655K	O00116	2	3.441	2.261	0.23	0.003	0.005	0	0.977	12.4	0.198	VS2168
W4R	O00142	-3	1.482	3.211	0.98	0	0	1	1	10.88	0.038	VS2168
R37G	O00142	-2	2.293	2.454	0.34	0	0	0	1	6.303	0.058	VS2168
P40S	O00142	-1	4.148	2.583	0.29	0.001	0.003	0	0.924	12.61	0.076	VS2168
K195R	O00142	2	2.865	2.678	?	?	?	?	?	?	0.054	VS2168
M228V	O00142	1	1.785	1.672	?	?	?	?	?	?	0.013	VS2168
H263R	O00142	0	4.976	2.418	?	?	?	?	?	?	0.109	VS2168
P14S	O00165	-1	2.824	2.027	0.26	0.012	0.009	1	1	18.52	0.084	VS2168
E31D	O00165	2	4.073	1.279	1	0.054	0.026	1	1	15.81	0.048	VS2168
D33E	O00165	2	2.806	1.478	0.19	0.005	0.016	1	1	16.2	0.017	VS2168
D34E	O00165	2	3.943	1.103	0.22	0.054	0.043	1	1	16.63	0.037	VS2168
R46H	O00165	0	3.407	2.528	0.2	0.008	0.005	1	0.688	12.06	0.049	VS2168
P54S	O00165	-1	3.719	2.022	0.16	0.027	0.019	1	1	15.98	0.077	VS2168
H56Q	O00165	0	3.745	1.434	0.63	0.002	0.002	0	1	2.206	0.08	VS2168
N89D	O00165	1	6.946	1.372	0.42	0.997	0.879	1	1	16.67	0.155	VS2168
E113K	O00165	1	4.387	1.774	0.14	0.999	0.995	1	1	16.45	0.123	VS2168
A149G	O00165	0	5.457	2.736	?	?	?	?	?	?	0.071	VS2168
Q155K	O00165	1	1.497	2.521	0.32	0.945	0.539	0	0.633	13.33	0.036	VS2168
Q155P	O00165	-1	1.497	2.521	0.01	0.999	0.961	1	0.604	19.99	0.079	VS2168
Q155R	O00165	1	1.497	2.521	0.31	0.198	0.081	0	0.922	16.61	0.136	VS2168
R168S	O00165	-1	4.089	2.371	?	?	?	?	?	?	0.133	VS2168
M175T	O00165	-1	3.665	2.362	?	?	?	?	?	?	0.157	VS2168
M175V	O00165	1	3.665	2.362	?	?	?	?	?	?	0.075	VS2168
P177A	O00165	-1	4.311	0.855	?	?	?	?	?	?	0.143	VS2168
G195C	O00165	-3	4.398	0.404	?	?	?	?	?	?	?	VS2168
D246E	O00165	2	3.761	1.638	?	?	?	?	?	?	0.026	VS2168
S248G	O00165	0	3.933	2.463	?	?	?	?	?	?	0.06	VS2168
G251V	O00165	-3	2.383	3.085	?	?	?	?	?	?	0.14	VS2168
P258S	O00165	-1	3.73	2.481	?	?	?	?	?	?	0.031	VS2168
F271L	O00165	0	4.363	1.19	?	?	?	?	?	?	0.152	VS2168
L18S	O00187	-2	1.552	3.3	1	0	0	0	1	5.782	0.09	VS2168
A40T	O00187	0	2.423	1.278	0	0.007	0.029	0	1	14.86	0.178	VS2168
R45W	O00187	-3	2.578	2.608	0.03	0.995	0.881	0	1	14.5	0.147	VS2168
A83T	O00187	0	0.838	2.668	0.41	0	0.001	0	0.999	7.12	0.065	VS2168
T88M	O00187	-1	4.477	1.147	0.07	0.995	0.849	1	0.807	14.99	?	VS2168
Q92H	O00187	0	4.031	1.932	0.04	0.001	0.004	0	1	3.353	0.107	VS2168
K103N	O00187	0	2.605	1.987	0.78	0	0.002	0	1	0.007	0.101	VS2168
L109P	O00187	-3	0.807	1.979	1	0	0.001	0	0.998	0.003	0.063	VS2168
G147P	O00187	-2	2.021	1.545	?	?	?	?	?	?	0.166	VS2168
E148P	O00187	-1	4.435	1.65	?	?	?	?	?	?	?	VS2168
A149P	O00187	-1	2.446	2.393	0.02	0.464	0.224	0	0.762	13.88	0.185	VS2168
T151A	O00187	0	1.168	2.918	0.71	0	0	0	1	3.94	0.062	VS2168
T151P	O00187	-1	1.168	2.918	0.91	0	0	0	1	10.18	0.085	VS2168
C152P	O00187	-3	5.589	0.218	?	?	?	?	?	?	0.742	VS2168
D153P	O00187	-1	4.633	1.175	?	?	?	?	?	?	?	VS2168
H154P	O00187	-2	6.043	0.247	0	1	1	1	1	16.98	0.738	VS2168
H155P	O00187	-2	3.944	1.866	0.01	0.954	0.918	1	0.959	14.44	?	VS2168
R168H	O00187	0	5.363	0.434	0.01	1	0.996	1	1	15.94	0.207	VS2168
A169V	O00187	0	2.227	2.606	0.51	0.001	0.002	0	1	0.479	0.109	VS2168
V172I	O00187	3	2.291	2.416	1	0	0	0	1	0.458	0.079	VS2168
G186S	O00187	0	2.249	1.787	0.15	0.125	0.141	1	1	10.96	?	VS2168
T190A	O00187	0	4.904	0.803	0.02	0.071	0.071	0	1	8.294	0.084	VS2168
E195D	O00187	2	2.089	2.079	0.11	0.457	0.633	1	1	11.64	0.14	VS2168
R203Q	O00187	1	2.556	2.618	0.49	0	0.003	0	1	0.035	0.079	VS2168
S216R	O00187	-1	-0.874	2.115	0.72	0	0.001	1	0.991	1.553	0.064	VS2168
F245S	O00187	-2	1.559	2.603	0.55	0	0.006	1	1	3.572	0.069	VS2168
T250I	O00187	-1	3.168	1.566	0.01	0.72	0.556	1	1	17.84	?	VS2168
R252S	O00187	-1	1.234	2.584	0.67	0.001	0.002	0	1	5.351	0.238	VS2168
H255Y	O00187	2	1.346	2.363	0.45	0	0.001	0	1	0.254	0.072	VS2168
H265R	O00187	0	1.346	2.549	0.47	0	0	0	1	1.434	0.05	VS2168
V274M	O00187	1	4.763	0.454	0	0.958	0.822	1	1	13.47	?	VS2168
V311L	O00187	1	0.005	0.531	0.37	0	0	0	0.765	4.961	0.13	VS2168
E329Q	O00187	2	2.069	2.201	0.34	0.399	0.159	0	1	12.59	0.134	VS2168
T330P	O00187	-1	4.536	1.776	0.18	0	0.003	0	1	7.239	0.132	VS2168
T345A	O00187	0	3.319	2.239	0.33	0	0.001	0	1	4.415	0.136	VS2168
R356Q	O00187	1	3.206	2.315	0.13	0.001	0.003	0	1	3.126	0.076	VS2168
A360S	O00187	1	0.253	2.958	0.71	0	0.006	0	1	0.011	0.162	VS2168
A360T	O00187	0	0.253	2.958	0.67	0.001	0.002	0	1	0.013	0.102	VS2168
R376Q	O00187	1	1.743	2.927	0.6	0.015	0.009	0	0.981	1.951	0.229	VS2168
I380M	O00187	1	2.658	2.445	0.24	0.172	0.111	1	1	8.656	0.124	VS2168
G384E	O00187	-2	1.73	2.311	1	0	0.002	0	1	3.283	0.066	VS2168
F417L	O00187	0	3.385	2.52	0.68	0.06	0.103	1	1	16.77	?	VS2168
K425R	O00187	2	2.974	2.924	0.65	0.008	0.012	1	0.997	0.016	0.094	VS2168
L427P	O00187	-3	3.791	2.057	0.1	0.014	0.039	1	0.995	0.836	?	VS2168
T466S	O00187	1	2.27	2.547	0.34	0	0.001	0	1	0.017	0.084	VS2168
V485I	O00187	3	2.634	1.424	0.05	0.53	0.093	1	0.98	1.822	0.091	VS2168
A494S	O00187	1	0.838	2.275	0.92	0	0	0	0.999	0.008	0.048	VS2168
M499L	O00187	2	5.021	1.071	1	0	0.001	1	1	1.05	0.143	VS2168
T501A	O00187	0	-0.112	2.697	0.57	0	0.001	0	1	0.017	0.146	VS2168
S514A	O00187	1	-4.196	1.417	0.72	0	0	1	1	1.42	0.057	VS2168
F580L	O00187	0	3.457	2.253	0.79	0.001	0.004	0	1	0.004	0.13	VS2168
P608S	O00187	-1	2.933	2.528	0.8	0.001	0.003	0	1	0.001	0.185	VS2168
R609G	O00187	-2	-3.467	2.045	0.56	0	0	0	1	0.011	0.038	VS2168
V612I	O00187	3	4.465	1.045	0.36	0.043	0.136	0	0.993	6.001	0.141	VS2168
L640P	O00187	-3	3.962	1.901	0.28	0.437	0.135	1	1	10.5	?	VS2168
S642N	O00187	1	0.052	3.274	0.67	0	0	0	1	0.098	0.094	VS2168
E645Q	O00187	2	-1.496	2.574	0.79	0	0.002	0	1	0.005	0.042	VS2168
E680K	O00187	1	2.7	2.157	0.84	0	0	1	1	6.012	0.177	VS2168
S684G	O00187	0	1.504	2.806	0.65	0	0.001	0	1	9.075	0.129	VS2168
D685N	O00187	1	1.527	2.833	0.54	0	0	0	1	0.85	0.043	VS2168
S5N	O00203	1	3.424	2.723	0.21	0	0.001	1	1	13.92	0.156	VS2168
F6L	O00203	0	4.645	3.032	0.68	0.008	0.013	1	1	5.496	0.121	VS2168
P7A	O00203	-1	-0.635	2.288	0.96	0	0	0	0.991	0.018	0.036	VS2168
P7S	O00203	-1	-0.635	2.288	1	0	0	0	0.991	2.656	0.043	VS2168
T18A	O00203	0	3.436	2.405	0.53	0.004	0.006	1	1	13.6	0.168	VS2168
T27A	O00203	0	3.851	1.625	0.46	0.302	0.122	1	1	12.64	0.091	VS2168
S31P	O00203	-1	3.93	2.45	0.17	0	0.001	1	1	16.12	0.096	VS2168
M69V	O00203	1	6.589	0.59	0.01	0.774	0.593	1	1	17.18	?	VS2168
I70V	O00203	3	5.546	0.348	0.35	0.379	0.124	1	1	13.12	?	VS2168
A71E	O00203	-1	5.055	0.423	0	1	0.99	1	1	25.8	?	VS2168
K74H	O00203	-1	5.029	0.225	?	?	?	?	?	?	?	VS2168
N75P	O00203	-2	6.048	0.32	?	?	?	?	?	?	?	VS2168
A76S	O00203	1	5.088	0.293	0	0.974	0.771	1	1	28	?	VS2168
S77W	O00203	-3	4.639	0.139	?	?	?	?	?	?	0.906	VS2168
L79I	O00203	2	4.697	0.139	?	?	?	?	?	?	?	VS2168
A82D	O00203	-2	5.115	0.348	0.14	0.049	0.147	1	1	17.38	0.836	VS2168
V87M	O00203	1	5.171	0.146	0.11	0.999	0.992	1	1	25.4	0.819	VS2168
A88E	O00203	-1	5.124	0.141	?	?	?	?	?	?	0.801	VS2168
K90E	O00203	1	5.05	0.119	0.01	0.87	0.723	1	1	24.2	?	VS2168
N91T	O00203	0	6.06	0.237	0	0.994	0.96	1	1	23.8	?	VS2168
I92L	O00203	2	5.572	0.185	0.32	0.007	0.03	1	1	14.15	?	VS2168
S141G	O00203	0	4.659	0.013	0.01	1	0.994	1	1	26.2	?	VS2168
V234I	O00203	3	4.194	1.166	?	?	?	?	?	?	?	VS2168
G263D	O00203	-1	2.641	1.54	1	0	0.002	1	1	0.009	0.178	VS2168
E265S	O00203	0	1.208	1.981	?	?	?	?	?	?	?	VS2168
N269K	O00203	0	5.42	1.707	0.27	0.001	0.007	1	0.978	13.68	?	VS2168
G270E	O00203	-2	0.235	0.535	1	0	0	0	0.927	3.771	0.074	VS2168
D279A	O00203	-2	4.488	1.199	0.04	0.033	0.102	1	1	18.41	?	VS2168
D279E	O00203	2	4.488	1.199	1	0.001	0.012	0	0.82	6.471	0.089	VS2168
K287R	O00203	2	3.192	2.611	0.46	0.001	0.005	0	1	8.104	0.036	VS2168
P290T	O00203	-1	5.445	1.021	0.32	0.018	0.055	0	0.984	10.7	?	VS2168
T292A	O00203	0	3.936	1.941	0.58	0	0.002	0	1	4.934	0.143	VS2168
P295S	O00203	-1	5.722	0.133	0.11	0.392	0.115	1	1	17.98	?	VS2168
S327A	O00203	1	2.615	0.946	1	0.018	0.012	1	0.53	5.418	0.1	VS2168
A332T	O00203	0	3.766	1.306	0.05	0.137	0.115	1	0.749	15.87	?	VS2168
M367I	O00203	1	6.645	0.457	0.52	0.213	0.173	1	1	11.17	?	VS2168
T404I	O00203	-1	5.575	0.246	0.44	0.001	0.008	1	0.924	7.864	0.257	VS2168
T411L	O00203	-1	5.602	0.118	?	?	?	?	?	?	?	VS2168
Y412S	O00203	-2	6.808	0.118	0	0.963	0.925	1	1	24.8	?	VS2168
V413F	O00203	-1	4.2	1.034	?	?	?	?	?	?	?	VS2168
L436M	O00203	2	1.04	1.743	0.07	0.594	0.133	0	1	13.64	?	VS2168
L436S	O00203	-2	1.04	1.743	0.75	0	0.001	0	0.999	2.037	0.097	VS2168
L436V	O00203	1	1.04	1.743	0.2	0.041	0.007	0	0.999	11.47	?	VS2168
D454S	O00203	0	5.609	0.118	?	?	?	?	?	?	?	VS2168
I456T	O00203	-1	4.388	1.424	0.38	0.001	0.007	1	0.908	9.059	?	VS2168
A474S	O00203	1	4.616	1.443	0.57	0.003	0.007	0	0.994	9.294	0.186	VS2168
A474V	O00203	0	4.616	1.443	0.17	0.001	0.005	0	0.987	10.6	?	VS2168
S489N	O00203	1	3.009	1.092	0.64	0.018	0.03	0	0.597	3.046	0.186	VS2168
S498G	O00203	0	4.659	0.013	0.02	0.993	0.963	1	1	25.3	?	VS2168
G540A	O00203	0	4.655	0.986	1	0.03	0.03	1	0.988	2.15	?	VS2168
R573H	O00203	0	5.873	0.052	0	1	0.996	1	1	21.2	?	VS2168
V585E	O00203	-2	-2.772	0.462	1	0	0	0	0.94	2.368	0.249	VS2168
Q601K	O00203	1	5.052	1.56	0.26	0.008	0.014	1	0.506	1.668	0.199	VS2168
T625A	O00203	0	4.416	1.519	0.14	0.033	0.024	1	0.593	4.046	0.238	VS2168
I628A	O00203	-1	2.61	1.942	?	?	?	?	?	?	?	VS2168
T631S	O00203	1	4.932	1.935	0.53	0.001	0.002	0	1	2.854	0.101	VS2168
Q668K	O00203	1	2.439	1.885	1	0	0	0	0.983	2.35	0.112	VS2168
E683G	O00203	-2	3.761	1.428	0.05	0.001	0	1	0.957	15.84	0.219	VS2168
S700I	O00203	-2	4.5	0.873	0.05	0.966	0.691	1	0.999	14.76	0.099	VS2168
E705K	O00203	1	0.96	0.458	0.13	0	0	0	1	7.671	?	VS2168
E705Q	O00203	2	0.96	0.458	0.09	0.034	0.004	0	1	8.47	0.168	VS2168
N713S	O00203	1	2.383	1.755	1	0	0	0	0.881	0.172	0.132	VS2168
E723G	O00203	-2	4.3	1.728	0.1	0	0	0	0.98	7.789	0.128	VS2168
Q724E	O00203	2	2.863	2.101	1	0	0	0	1	0.001	0.101	VS2168
D725E	O00203	2	4.172	2.569	0.76	0	0	0	1	0	0.08	VS2168
D725G	O00203	-1	4.172	2.569	0.1	0	0	0	1	0.831	0.143	VS2168
S726N	O00203	1	3.375	2.353	0.13	0.181	0.034	0	1	1.195	?	VS2168
R730S	O00203	-1	2.167	2.376	?	?	?	?	?	?	0.097	VS2168
E731D	O00203	2	4.286	1.841	0.58	0	0	0	1	0.036	0.173	VS2168
E731G	O00203	-2	4.286	1.841	0.35	0	0	0	1	0.468	0.189	VS2168
G733R	O00203	-2	2.373	1.962	0.39	0	0	0	1	0.01	0.173	VS2168
L734R	O00203	-2	0.799	2.678	0.5	0.016	0.013	0	1	0.011	0.124	VS2168
L734V	O00203	1	0.799	2.678	0.28	0	0	0	1	0.012	0.08	VS2168
K737R	O00203	2	3.556	2.262	0.49	0	0	0	1	6.997	0.142	VS2168
R742K	O00203	2	4.849	1.948	0.94	0	0	0	1	0.993	0.136	VS2168
A746P	O00203	-1	2.923	2.58	0.25	0	0	0	1	5.474	0.173	VS2168
A746T	O00203	0	2.923	2.58	0.59	0	0	0	1	1.005	0.044	VS2168
D751G	O00203	-1	4.71	1.853	0.45	0	0.001	0	0.996	7.29	0.212	VS2168
S752A	O00203	1	3.566	2.239	0.58	0	0.001	0	1	2.127	0.127	VS2168
E753K	O00203	1	4.193	1.803	0.88	0.22	0.058	1	0.999	11.44	0.135	VS2168
G755E	O00203	-2	4.022	2.961	1	0	0	0	1	0.821	0.105	VS2168
E756K	O00203	1	3.236	2.28	0.92	0	0	0	1	9.912	0.092	VS2168
E758D	O00203	2	3.037	1.476	0.52	0	0.001	0	0.996	12.16	0.19	VS2168
N769S	O00203	1	3.492	1.712	1	0	0	0	1	0.54	0.157	VS2168
D770A	O00203	-2	3.962	2.492	0.32	0	0	0	1	4.602	0.086	VS2168
I775L	O00203	2	3.125	1.992	0.15	0	0.001	0	1	9.419	0.159	VS2168
I775T	O00203	-1	3.125	1.992	0.33	0	0	0	1	6.805	?	VS2168
I775V	O00203	3	3.125	1.992	0.17	0	0	0	1	6.874	0.049	VS2168
E776Q	O00203	2	4.227	1.598	0.34	0.759	0.328	1	0.985	16.88	0.136	VS2168
D777E	O00203	2	2.757	1.725	1	0	0	0	0.924	4.23	0.088	VS2168
E787D	O00203	2	4.46	1.104	0.59	0	0.001	0	0.977	8.553	0.126	VS2168
P788S	O00203	-1	0.102	1.619	1	0	0	0	1	0.013	0.119	VS2168
R796K	O00203	2	1.504	1.736	1	0	0	0	1	0.719	0.11	VS2168
R796S	O00203	-1	1.504	1.736	0.47	0.002	0.01	0	1	11.24	0.219	VS2168
K799Q	O00203	1	3.748	2.611	0.59	0	0.001	0	1	3.449	0.175	VS2168
D808G	O00203	-1	3.768	2.221	0.3	0	0	0	1	0.225	0.217	VS2168
D808S	O00203	0	3.768	2.221	?	?	?	?	?	?	0.092	VS2168
T810I	O00203	-1	2.449	3.019	0.28	0	0	0	1	3.253	0.15	VS2168
L812V	O00203	1	2.355	2.93	0.3	0	0	0	1	4.943	0.114	VS2168
T813A	O00203	0	4.068	2.658	0.32	0.001	0.002	0	0.997	2.732	0.122	VS2168
V831I	O00203	3	3.936	1.654	0.37	0.984	0.935	1	0.984	12.56	0.234	VS2168
A832V	O00203	0	3.736	1.993	0.6	0	0.001	0	0.559	9.732	?	VS2168
T835A	O00203	0	4.093	2.463	0.1	0	0	0	0.846	7.366	?	VS2168
T835I	O00203	-1	4.093	2.463	0.07	0.041	0.01	0	0.592	13.42	?	VS2168
T835P	O00203	-1	4.093	2.463	0.29	0.149	0.036	0	0.537	10.52	?	VS2168
L838V	O00203	1	3.848	1.595	0.87	0.056	0.021	1	0.901	1.68	0.175	VS2168
M843I	O00203	1	2.929	2.243	0.46	0	0	0	0.992	1.108	0.142	VS2168
H850N	O00203	1	-0.06	1.743	0.76	0	0	0	1	1.634	0.042	VS2168
T853A	O00203	0	3.474	2.179	0.79	0	0	0	0.982	7.294	0.054	VS2168
S859N	O00203	1	3.627	2.195	0.45	0	0	0	1	5.852	0.145	VS2168
A864I	O00203	-1	1.882	1.544	?	?	?	?	?	?	0.155	VS2168
A864V	O00203	0	1.882	1.544	0.36	0	0	0	1	0.031	0.114	VS2168
T868M	O00203	-1	3.314	2.816	0.22	0.002	0.001	0	1	1.655	0.131	VS2168
A883G	O00203	0	4.637	1.282	0.37	0.199	0.079	1	0.965	18.28	0.205	VS2168
H885D	O00203	-1	5.878	2.259	0.68	0.049	0.026	0	0.509	1.198	?	VS2168
H885N	O00203	1	5.878	2.259	0.34	0	0.001	0	0.785	10.36	?	VS2168
F887H	O00203	-1	4.525	2.955	?	?	?	?	?	?	0.114	VS2168
I894V	O00203	3	4.408	1.995	1	0	0.002	1	0.991	10.18	?	VS2168
D897E	O00203	2	4.37	1.69	0.76	0.001	0.002	0	0.915	14.3	0.222	VS2168
V900I	O00203	3	5.177	0.059	0.21	0.994	0.978	1	1	18.24	?	VS2168
I902V	O00203	3	2.248	0.502	0.43	0.913	0.891	1	1	12.28	0.097	VS2168
R912Q	O00203	1	3.241	2.537	0.65	0	0	0	1	7.214	0.093	VS2168
I919V	O00203	3	4.644	1.476	1	0	0	1	0.833	5.435	0.143	VS2168
I926M	O00203	1	2.466	2.435	0.01	0.624	0.216	1	0.901	16.51	0.093	VS2168
M928L	O00203	2	6.04	1.44	0.21	0	0	0	0.773	4.508	?	VS2168
K929Q	O00203	1	1.564	2.259	0.85	0	0	0	0.985	0.032	0.063	VS2168
K929T	O00203	-1	1.564	2.259	0.52	0.011	0.014	0	0.997	8.647	0.17	VS2168
N972S	O00203	1	4.112	1.859	0.85	0	0	0	1	3.255	0.094	VS2168
I975V	O00203	3	5.581	0.126	0.07	0.041	0.021	1	0.944	14.76	?	VS2168
V999K	O00203	-2	-0.602	1.896	?	?	?	?	?	?	0.108	VS2168
V999M	O00203	1	-0.602	1.896	0.12	0	0	1	0.909	10.93	0.039	VS2168
A1008T	O00203	0	3.448	1.634	0.35	0	0.003	0	1	12.47	0.227	VS2168
V1009A	O00203	0	2.378	1.959	0.04	0.188	0.1	1	1	13.64	0.227	VS2168
V1009I	O00203	3	2.378	1.959	0.34	0.972	0.675	1	1	14.23	0.059	VS2168
A1012V	O00203	0	2.811	2.009	0.55	0	0	0	1	13.82	0.189	VS2168
F1023L	O00203	0	2.755	2.091	0.72	0	0	0	0.999	7.825	0.099	VS2168
V1029I	O00203	3	3.505	2.087	0.34	0	0.001	0	1	5.284	?	VS2168
I1042V	O00203	3	4.203	1.698	0.73	0	0.002	1	0.585	0.01	0.202	VS2168
H1043N	O00203	1	6.027	1.815	0.13	0	0	0	0.631	5.005	?	VS2168
F1045Y	O00203	3	6.522	0.404	0.01	0.997	0.98	1	1	16.5	?	VS2168
A1046E	O00203	-1	5.005	0.575	0	0.997	0.895	1	1	16.26	?	VS2168
A1047E	O00203	-1	4.1	1.365	?	?	?	?	?	?	?	VS2168
S1066C	O00203	-1	3.516	1.816	0.04	0.998	0.818	1	0.986	15.79	?	VS2168
I1072L	O00203	2	4.699	1.302	0.01	0.675	0.241	1	0.992	14.67	?	VS2168
T1074C	O00203	-1	4.41	1.66	?	?	?	?	?	?	?	VS2168
T1074F	O00203	-2	4.41	1.66	?	?	?	?	?	?	?	VS2168
K1076A	O00203	-1	4.925	0.452	?	?	?	?	?	?	?	VS2168
K1076E	O00203	1	4.925	0.452	0	0.244	0.125	1	1	16.76	?	VS2168
T1077L	O00203	-1	4.314	1.472	?	?	?	?	?	?	?	VS2168
V1078N	O00203	-3	5.039	0.508	?	?	?	?	?	?	?	VS2168
I1079F	O00203	0	5.411	0.658	0.04	0.994	0.737	1	1	16.38	?	VS2168
G1080E	O00203	-2	5.721	0.519	?	?	?	?	?	?	?	VS2168
S1081A	O00203	1	3.477	1.275	0.05	0.994	0.97	1	1	14.43	?	VS2168
V1082L	O00203	1	3.603	1.602	0.12	0	0.002	1	0.992	10.39	0.201	VS2168
T6M	O00217	-1	3.294	2.995	0.31	0.011	0.003	0	1	6.715	0.054	VS2168
T6S	O00217	1	3.294	2.995	1	0.002	0.003	0	1	10.24	0.055	VS2168
M8A	O00217	-1	4.853	3.139	?	?	?	?	?	?	0.08	VS2168
M8L	O00217	2	4.853	3.139	0.91	0	0	0	1	7.772	0.153	VS2168
[truncated: 334,731 more rows]
